# Supplementary material for: Integrative Analysis Identified an Eight-Gene Risk Signature Linked to CDK7 and Explored Its Association with HCC Progression via RelA Phosphorylation
Source: Oncol Res. 2026 Jul 16;34(8):18. doi: 10.32604/or.2026.081711 (PMC13397321; doi:10.32604/or.2026.081711)
Supplement: Supplementary file 1 [file OncolRes-34-81711-s001.zip]

Archive with 32 entries (30 files):
- Supplementary_File_S1.pdf
- Supplementary_File_S2/
- Supplementary_File_S2/r-00.RawData.R
- Supplementary_File_S2/r-01.Expression.R
- Supplementary_File_S2/r-02.Survival.R
- Supplementary_File_S2/r-03.DEGs.R
- Supplementary_File_S2/r-03.DEGs_pvalue.R
- Supplementary_File_S2/r-04.GSEA.R
- Supplementary_File_S2/r-05.CIBERSORT.R
- Supplementary_File_S2/r-06.cBioPortal.R
- Supplementary_File_S2/r-07.DrugSensitivity.R
- Supplementary_File_S2/r-08.Clinical.R
- Supplementary_File_S2/r-09.Methylation.R
- Supplementary_File_S2/r-10.DEGs2.R
- Supplementary_File_S2/r-10.DEGs2_pvalue.R
- Supplementary_File_S2/r-11.Cox.R
- Supplementary_File_S2/r-11.Cox_pvalue.R
- Supplementary_File_S2/r-12.Lasso.R
- Supplementary_File_S2/r-12.MultiCox.R
- Supplementary_File_S2/r-13.Riskmodel.R
- Supplementary_File_S2/r-14.TMB.R
- Supplementary_File_S2/r-14.Verif.R
- Supplementary_File_S2/r-15.Progmodel.R
- Supplementary_File_S2/r-16.KM_clinical.R
- Supplementary_File_S2/r-17.Correlaion.R
- Supplementary_Tables_S1-S6/
- Supplementary_Tables_S1-S6/Supplementary_Table_S1.xlsx
- Supplementary_Tables_S1-S6/Supplementary_Table_S2.xlsx
- Supplementary_Tables_S1-S6/Supplementary_Table_S3.csv
- Supplementary_Tables_S1-S6/Supplementary_Table_S4.xlsx
- Supplementary_Tables_S1-S6/Supplementary_Table_S5.xlsx
- Supplementary_Tables_S1-S6/Supplementary_Table_S6.xlsx
