# Supplementary material for: Integrative Analysis Identified an Eight-Gene Risk Signature Linked to CDK7 and Explored Its Association with HCC Progression via RelA Phosphorylation
Source: Oncol Res. 2026 Jul 16;34(8):18. doi: 10.32604/or.2026.081711 (PMC13397321; doi:10.32604/or.2026.081711)
Supplement: Supplementary file 1 [file OncolRes-34-81711-s001.zip › Supplementary_File_S2/r-00.RawData.R]

rm(list = ls())
setwd("/data/nas1/linyulin/project/06.YQCS-10111-1/")
num_dir <- "./00_RawData"

if (! dir.exists(num_dir)){
  dir.create(num_dir)
}
setwd(num_dir)


# library(TCGAbiolinks)
# library(magrittr)
library(stringr)
library(data.table)
library(tibble)
library(dplyr)
library(tinyarray)
tumor <- 'TCGA-LIHC'

#http://cancergenome.nih.gov/

#count
url <- 'https://gdc-hub.s3.us-east-1.amazonaws.com/download/TCGA-LIHC.htseq_counts.tsv.gz'
counts_file<- str_extract(url, "[^/]*$")
if(!file.exists(counts_file)){download.file(url,counts_file)}

url <- 'https://gdc-hub.s3.us-east-1.amazonaws.com/download/TCGA-LIHC.htseq_fpkm.tsv.gz'
fpkm_file<- str_extract(url, "[^/]*$")
if(!file.exists(fpkm_file)){download.file(url,fpkm_file)}

#分组
url <- 'https://gdc-hub.s3.us-east-1.amazonaws.com/download/gencode.v22.annotation.gene.probeMap'
genecode_file<- str_extract(url, "[^/]*$")
if(!file.exists(genecode_file)){download.file(url,genecode_file)}

#生存
url <- 'https://gdc-hub.s3.us-east-1.amazonaws.com/download/TCGA-LIHC.survival.tsv'
survival_file<- str_extract(url, "[^/]*$")
if(!file.exists(survival_file)){download.file(url,survival_file)}

#表型 临床信息
url <- 'https://gdc-hub.s3.us-east-1.amazonaws.com/download/TCGA-LIHC.GDC_phenotype.tsv.gz'
phenotype_file<- str_extract(url, "[^/]*$")
if(!file.exists(phenotype_file)){download.file(url,phenotype_file)}

#甲基化
url <- "https://gdc-hub.s3.us-east-1.amazonaws.com/download/TCGA-LIHC.methylation450.tsv.gz"
methylation_file<- str_extract(url, "[^/]*$")
if(!file.exists(methylation_file)){download.file(url,methylation_file)}

url <- 'https://gdc-hub.s3.us-east-1.amazonaws.com/download/illuminaMethyl450_hg38_GDC'
illuminaMethyl_file <-  str_extract(url, "[^/]*$")
if(!file.exists(illuminaMethyl_file)){download.file(url,illuminaMethyl_file)}


## xena下载的数据经过了log2+1转化，需要将其还原
counts<- fread(counts_file)%>%
  column_to_rownames(var = 'Ensembl_ID')
tcga.counts <- 2^counts-1


## 对数据进行id转化
genecode<- fread(genecode_file)
probe2symbol <- genecode[,c(1:2)]
colnames(probe2symbol) <- c('ID','symbol')


dat.tcga <- tcga.counts
dat.tcga$ID <- rownames(dat.tcga) 
dat.tcga$ID<-as.character(dat.tcga$ID)
probe2symbol$ID<-as.character(probe2symbol$ID)

dat.tcga<-dat.tcga %>%
  inner_join(probe2symbol,by='ID')%>% 
  dplyr::select(columns = -ID)%>%     ## 去除多余信息
  dplyr::select(symbol,everything())%>%     ## 重新排列
  mutate(rowMean=rowMeans(.[grep('TCGA',names(.))]))%>%    ## 求出平均数
  arrange(desc(rowMean))%>%       ## 把表达量的平均值从大到小排序
  distinct(symbol,.keep_all = T)%>%      ## symbol留下第一个
  dplyr::select(-rowMean)%>%     ## 反向选择去除rowMean这一列
  tibble::column_to_rownames(colnames(.)[1])   ## 把第一列变成行名并删除

dim(dat.tcga)


## fpkm 有一个ENSG00000108819.10不全  丢弃了
expr_fpkm <- fread(fpkm_file)%>%column_to_rownames(var = 'Ensembl_ID')

## xena下载的数据经过了log2+1转化，需要将其还原
expr_fpkm<-2^expr_fpkm-1
## 对数据进行id转化
dat_fpkm <- expr_fpkm
dat_fpkm$ID <- rownames(dat_fpkm)
dat_fpkm$ID <- as.character(dat_fpkm$ID)
probe2symbol$ID <- as.character(probe2symbol$ID)
dat_fpkm <- dat_fpkm %>%
  inner_join(probe2symbol,by='ID')%>% 
  dplyr::select(-ID)%>%     ## 去除多余信息
  dplyr::select(symbol,everything())%>%     ## 重新排列
  mutate(rowMean=rowMeans(.[grep('TCGA',names(.))]))%>%    ## 求出平均数
  arrange(desc(rowMean))%>%       ## 把表达量的平均值从大到小排序
  distinct(symbol,.keep_all = T)%>%      ## symbol留下第一个
  dplyr::select(-rowMean)%>%     ## 反向选择去除rowMean这一列
  tibble::column_to_rownames(colnames(.)[1])   ## 把第一列变成行名并删除
dim(dat_fpkm)

mete <-data.frame(colnames(dat.tcga))  # 取第一行样本id

## 筛选癌症组织，去掉癌旁组织。01-09为肿瘤，10-19为正常对照
for (i in 1:nrow(mete)) {
  num=as.numeric(as.character(substring(mete[i,1],14,15)))
  if(num %in% seq(1,9)){mete[i,2]="T"}
  if(num %in% seq(10,29)){mete[i,2]="N"}
}

names(mete)=c("id","group")
table(mete$group)
### Control 50 Trum 374

mete$group <- as.factor(mete$group)
mete$group <- ifelse(mete$group=="N",'Control','tumor')


# ## 保留有生存数据的样例
# exp_tumor<-dat.tcga[,which(colnames(dat.tcga)%in%mete[mete$group == 'tumor',]$id)]
# survival <- read.delim2('/data/nas1/yuanshilin/Database/TCGA/TCGA_survival/TCGA-SKCM.survival.tsv')
# exp_tumor <- exp_tumor[,colnames(exp_tumor)%in%survival$sample]
# dim(exp_tumor)
# 
# pcg <- read.delim2('/data/nas1/yuanshilin/Database/TCGA/PCG.xls(v22)')
# dat.final <- exp_tumor[pcg$gene_name,]
# dat.final <- na.omit(dat.final)
# dim(dat.final)


dat.final<- dat.tcga[,which(colnames(dat.tcga)%in%mete[mete$group == 'tumor',]$id)]

##
write.table(mete,file = 'group.tcga.csv',row.names = F)
## 输出fpkm文件
write.table(dat_fpkm,file = 'dat.fpkm.csv',row.names = T)
## 输出counts文件
write.table(dat.tcga,file = 'dat.tcga.csv',row.names = T)
## 输出肿瘤counts文件
write.table(dat.final,file = 'dat.tumor.csv',row.names = T)


## fpkm转TPM
FPKM2TPM <- function(fpkm){
  exp(log(fpkm) - log(sum(fpkm)) + log(1e6))
}

dat_tpm <- apply(dat_fpkm,2,FPKM2TPM)
dim(dat_tpm)

write.table(dat_tpm,file = 'dat.tpm.csv',row.names = T)


# 获取数据函数 ---------------------------------------------------------------------

#dataset <<- useMart("ensembl", dataset = "hsapiens_gene_ensembl", host = "https://jul2023.archive.ensembl.org/") 
#dataset <<- useDataset("hsapiens_gene_ensembl", mart = useMart("ensembl"))
database_path <- "/data/nas1/linyulin/database/"
geo_path <- paste0(database_path,"GEO/")
if(!exists('dataset')){
  dataset<- readRDS(paste0(database_path,"biomaRt/hsapiens_gene_ensembl_dataset.rds"))
}

#devtools::install_git("https://gitee.com/jmzeng/GEOmirror")
#devtools::install_github("jmzeng1314/idmap2")
#library(idmap2)

library(biomaRt)
library(GEOquery)
library(Biobase)
library(tidyverse)


## 处理dat
get_dat <- function(dat){
  dat<-dat %>%
    inner_join(probe2symbol,by='ID')%>%
    dplyr::select(-ID)%>%     ## 去除多余信息
    dplyr::select(symbol,everything())%>%     ## 重新排列
    mutate(rowMean=rowMeans(.[grep('GSM',names(.))]))%>%    ## 求出平均数
    arrange(desc(rowMean))%>%       ## 把表达量的平均值从大到小排序
    distinct(symbol,.keep_all = T)%>%      ## symbol留下第一个
    dplyr::select(-rowMean)%>%     ## 反向选择去除rowMean这一列
    tibble::column_to_rownames(colnames(.)[1])   ## 把第一列变成行名并删除
  return(dat)
}

## hts数据
get_hts<- function(name){
  urld <- "https://www.ncbi.nlm.nih.gov/geo/download/?format=file&type=rnaseq_counts"
  path <- paste0(urld, "&acc=",name, "&file=",name,"_raw_counts_GRCh38.p13_NCBI.tsv.gz")
  dat <- as.data.frame(data.table::fread(path, header=T, colClasses="integer"))
  colnames(dat) <- gsub('GeneID','ID',colnames(dat))
  return(dat)
  # 如若报错查看geo2r里的路径
  # url = paste0("https://www.ncbi.nlm.nih.gov/geo/geo2r/?acc=",name)
}


## 常规geo

get_geo<- function(name){
  for(i in 1:5){
    tryCatch({
      print(paste0("GEO try time:",i))
      gset<<-getGEO(name,destdir = geo_path,GSEMatrix = T,getGPL = F)
      break
    }, error = function(e) {
      print(paste("Error:", e))
    })
  }
  
  pd<<-pData(gset[[1]])
  expr<-as.data.frame(exprs(gset[[1]]))
  
  if (nrow(expr) == 0){
    #file.remove(paste0(name,'_series_matrix.txt.gz'))
    #print(gset[[1]]@experimentData@other$supplementary_file)
    #print(gset[[1]]@experimentData@title)
    print(paste(name,gset[[1]]@experimentData@other$type))
    if (!file.exists(paste0(geo_path,name,'_hts.Rdata'))){
      hts_dat<<- get_hts(name)
      save(hts_dat,file = paste0(geo_path,name,'_hts.Rdata'))
    }else{load(paste0(geo_path,name,'_hts.Rdata'))}
    
    #转换ID
    probe2symbol <- getBM(attributes = c('entrezgene_id','external_gene_name'), 
                          filters = 'entrezgene_id', values = hts_dat$ID, mart = dataset)
    
    colnames(probe2symbol) <- c('ID','symbol')
    probe2symbol <- probe2symbol[probe2symbol$symbol!='',]
    probe2symbol <- arrange(probe2symbol,by=symbol)
    probe2symbol <<- subset(probe2symbol, !duplicated(ID))
    dat<<- get_dat(hts_dat)
    print(head(probe2symbol))
  }else{
    for (i in 1:5){
      tryCatch({      
        print(paste0("GPL try time:",i))
        gpl<-getGEO(gset[[1]]@annotation,destdir = geo_path)
        gpl_table<<-Table(gpl)
        break
      },error=function(e){
        print(paste("Error:", e))
      }
      )
    }
    
    if (any( grepl("SYMBOL",toupper(colnames(gpl_table))) )){
      sym <- colnames(gpl_table)[grepl("SYMBOL",toupper(colnames(gpl_table)))]
      print(sym)
      probe2symbol<-gpl_table %>%
        dplyr::select(c('ID',sym))%>%
        filter(sym!='')%>%
        separate(sym,c('symbol','drop'),sep = '///', extra = "drop",fill = "right")%>%
        dplyr::select(-drop)%>%
        dplyr::mutate(across(all_of('symbol'), ~ str_trim(.)))%>% #清除前后空格
        filter(symbol!='')%>%
        filter(!is.na(symbol))
    }else{
      print("no Symbol")
      probe2symbol<-gpl_table %>%
        dplyr::select('ID') %>%
        dplyr::mutate(symbol = ID)%>%
        filter('symbol'!='')%>%
        filter(!is.na(symbol))
    }
    tmp_dat<-expr
    tmp_dat$ID<-rownames(tmp_dat)
    tmp_dat$ID<-as.character(tmp_dat$ID)
    tmp_dat<<-tmp_dat
    probe2symbol$ID<-as.character(probe2symbol$ID)
    probe2symbol <<-probe2symbol 
    print(head(probe2symbol))
    dat<<- get_dat(tmp_dat)
  }
}

name_list <- c()

# 分析 ---------------------------------------------------------------------

## GSE25097 GPL10687 tumor/Control 268/243
name <- 'GSE25097'
name_list<- c(name_list,name)
get_geo(name)
#检查是否有重复的symbol被读入
any(probe2symbol[duplicated(probe2symbol$symbol),]$ID %in% rownames(dat))
#测序平台
gset[[1]]@annotation


##modified
group <- data.frame(sample=pd$geo_accession,group=pd$source_name_ch1)
table(group$group)
tmp_group<- names(table(group$group)[c(3,4)])
print(tmp_group)
group <- group[which(group$group%in% tmp_group,),]
table(group$group)
group$group <- ifelse(group$group==tmp_group[1],'Control','tumor')
table(group$group)
##modified


dat <- dat[,group$sample]
write.csv(dat,file = paste0('dat.',name,'.csv'),quote = F)
write.csv(group,file = paste0('group.',name,'.csv'),row.names = F,quote = F)


## GSE15654 GPL8432 tumor/Control 151/65
name <- 'GSE15654'
name_list<- c(name_list,name)
get_geo(name)
library(AnnoProbe)
#检查是否有重复的symbol被读入
any(probe2symbol[duplicated(probe2symbol$symbol),]$ID %in% rownames(dat))
#测序平台
gset[[1]]@annotation


##modified
group <- data.frame(sample=pd$geo_accession,group=pd$characteristics_ch1.14)
table(group$group)
tmp_group<- names(table(group$group)[c(1,2)])
print(tmp_group)
group <- group[which(group$group%in% tmp_group,),]
table(group$group)
group$group <- ifelse(group$group==tmp_group[1],'Control','tumor')
table(group$group)
##modified


dat <- dat[,group$sample]
write.csv(dat,file = paste0('dat.',name,'.csv'),quote = F)
write.csv(group,file = paste0('group.',name,'.csv'),row.names = F,quote = F)

survival <- data.frame(sample=pd$geo_accession,OS = pd$characteristics_ch1.8,OS.time=pd$characteristics_ch1.7)
survival$OS <- gsub("death: ","",survival$OS)
survival$OS.time <- gsub("days to death: ","",survival$OS.time)
write.csv(survival,file = paste0('survival.',name,'.csv'),row.names = F,quote = F)


## GSE14520 GPL3921 tumor/Control 222/212
name <- 'GSE14520'
name_list<- c(name_list,name)
get_geo(name)
library(AnnoProbe)
#检查是否有重复的symbol被读入
any(probe2symbol[duplicated(probe2symbol$symbol),]$ID %in% rownames(dat))
#测序平台
gset[[1]]@annotation


##modified
group <- data.frame(sample=pd$geo_accession,group=pd$`Tissue:ch1`)
table(group$group)
tmp_group<- names(table(group$group)[c(1,2)])
print(tmp_group)
group <- group[which(group$group%in% tmp_group,),]
table(group$group)
group$group <- ifelse(group$group==tmp_group[1],'Control','tumor')
table(group$group)
##modified


dat <- dat[,group$sample]
write.csv(dat,file = paste0('dat.',name,'.csv'),quote = F)
write.csv(group,file = paste0('group.',name,'.csv'),row.names = F,quote = F)

survival <- data.frame(sample=pd$geo_accession,OS = pd$characteristics_ch1.8,OS.time=pd$characteristics_ch1.7)
survival$OS <- gsub("death: ","",survival$OS)
survival$OS.time <- gsub("days to death: ","",survival$OS.time)
write.csv(survival,file = paste0('survival.',name,'.csv'),row.names = F,quote = F)
