# Supplementary material for: Integrative Analysis Identified an Eight-Gene Risk Signature Linked to CDK7 and Explored Its Association with HCC Progression via RelA Phosphorylation
Source: Oncol Res. 2026 Jul 16;34(8):18. doi: 10.32604/or.2026.081711 (PMC13397321; doi:10.32604/or.2026.081711)
Supplement: Supplementary file 1 [file OncolRes-34-81711-s001.zip › Supplementary_File_S2/r-01.Expression.R]

rm(list = ls())
# 01 获取数据集----------
setwd("/data/nas1/linyulin/project/06.YQCS-10111-1/")
num_dir <- "./01_Expression"
set.seed(123)

if (! dir.exists(num_dir)){
  dir.create(num_dir)
}
setwd(num_dir)

dir_name <- "./"
## 表达量趋势 ---- 
library(reshape)
library(tidyr)
library(tibble)
library(data.table)
## 训练集1--------
gene <- 'CDK7'
comparison <- c("Control","tumor")

dat<- data.table::fread("../00_RawData/dat.fpkm.csv")%>%column_to_rownames(var='V1')
dat <- log2(dat+1)
group<- read.table("../00_RawData/group.tcga.csv",header=1) %>%column_to_rownames(var="id")
group$group <- as.factor(group$group)

hubexp<- dat[gene,] %>% t()
hubexp<- merge(hubexp,group,by=0) 
rownames(hubexp)<- hubexp$Row.names
colnames(hubexp) <- gsub("Row.names","sample",colnames(hubexp))
boxdat <- melt(hubexp,id = c("sample","group")) 
boxdat$value <- as.numeric(boxdat$value)
boxdat <- boxdat[order(boxdat$group,decreasing = T),]
boxdat<-transform(boxdat,pos=as.numeric(variable),pos_adj=ifelse(group == "Control", -0.22,0.22))

library(rstatix)
stat_res <- boxdat %>%
  na.omit() %>% 
  group_by(variable) %>%
  wilcox_test(value ~ group) %>%
  adjust_pvalue(method = "BH") %>%    # method BH == fdr
  add_significance("p")

boxdat$group <- factor(boxdat$group,levels = comparison)

expression_1 <- stat_res
plot_1<- boxdat
name_1 <- gene


p1 <-  ggplot(plot_1, aes(x=variable,y=value,fill=group)) +   
  geom_violin(trim = F) +
  geom_boxplot(width=0.5,
               alpha=0.8,
               position = position_dodge(0.9),
               outlier.shape = NA
  )+
  # geom_jitter(aes(pos+pos_adj, value,fill = group),
  #             position=position_jitter(width=0.2,height=0,seed = 1),
  #             alpha=0.3,
  #             shape=21, size = 0.5)+
  annotate(geom = "text", x = expression_1$variable, y = max(plot_1$value), size = 3, family = "Times",
           label =as.character(expression_1$p.signif)) +
  theme_classic()+
  theme(legend.position = "top")+
  theme(axis.title.x =element_text(size=15,family = "Times", face = "bold"),
        axis.text.x =element_text(angle=45,size=10,hjust = 1,family = "Times", face = "bold"
        ),
        axis.title.y =element_text(size=15,family = "Times", face = "bold"),
        axis.text.y=element_text(size=15,family = "Times", face = "bold"))+
  theme(legend.title=element_text(size=15) , legend.text=element_text(size=14))+
  labs(x="",y="Gene Expression")+
  ggsci::scale_fill_d3()


ggsave(paste0(dir_name,"/01.",name_1,".Expression.png"),p1)
ggsave(paste0(dir_name,"/01.",name_1,".Expression.pdf"),p1)
