# Supplementary material for: Integrative Analysis Identified an Eight-Gene Risk Signature Linked to CDK7 and Explored Its Association with HCC Progression via RelA Phosphorylation
Source: Oncol Res. 2026 Jul 16;34(8):18. doi: 10.32604/or.2026.081711 (PMC13397321; doi:10.32604/or.2026.081711)
Supplement: Supplementary file 1 [file OncolRes-34-81711-s001.zip › Supplementary_File_S2/r-02.Survival.R]

rm(list = ls())
# 01.获取数据集----------
setwd("/data/nas1/linyulin/project/06.YQCS-10111-1/")
num_dir <- "./02_Survival"
set.seed(123)

if (! dir.exists(num_dir)){
  dir.create(num_dir)
}
setwd(num_dir)


library(reshape)
library(tidyr)
library(lance)
library(tibble)
library(ggplot2)

dir_name <- "./"
gene <- 'CDK7'
comparison <- c("Control","tumor")
dat<- data.table::fread("../00_RawData/dat.tumor.csv")%>%column_to_rownames(var='V1')
dat <- log2(dat+1)
hubexp<- dat['CDK7',] %>% t() %>%as.data.frame()
median_value<- median(hubexp[,1])
hubexp$group <- ifelse(hubexp[,1] > median_value, "High", "Low")

write.csv(hubexp[-1],"median.group.csv",row.names = T)

# 02.使用survival包计算生存数据  ----------------
library(survival)
library(survminer)

survival_data<- data.table::fread("../00_RawData/TCGA-LIHC.survival.tsv")[,-3]
survival_data <- survival_data[survival_data$sample %in% colnames(dat),]
rt<- merge(hubexp, survival_data,by.x=0,by.y=1) %>% column_to_rownames(var='Row.names')

kmfit1 <- survfit(Surv(OS.time,OS) ~ group, data =  rt[-1])
# 
# # 最佳截断值 ----
# res.cut <- surv_cutpoint(rt, time = "OS.time", event = "OS",variables = c("CDK7"),minprop=0.1) 
# res.cut2 <- surv_categorize(res.cut)
# kmfit1 <- survfit(Surv(OS.time,OS) ~ CDK7, data = res.cut2)

# 03.K-M曲线 ----------------
library(ggplot2)
library(ggthemes)
#library(Ipaper)
library(survminer)
## 绘图
s_surv <- ggsurvplot(kmfit1,
                     pval = TRUE, conf.int = F,legend.labs=c("High", "Low"),legend.title="High/Low", title='',
                     risk.table = TRUE,
                     risk.table.col = "strata",
                     linetype = "strata",
                     # surv.median.line = "hv",
                     ggtheme = theme_bw(),
                     palette=c("Orchid","Turquoise"))

s_surv$table <- s_surv$table +
  labs(x = "Time (days)") +
  theme(panel.grid = element_blank(),
        legend.position = "none",
        axis.title.y = element_text(size = 22, face = "bold", family = "Times"),
        axis.title.x = element_text(size = 22, face = "bold", family = "Times"),
        axis.text = element_text(size = 18, face = "bold", family = "Times"),
        plot.title = element_text(size = 24, face = "bold", family = "Times"),
        text = element_text(size = 24, face = "bold", family = "Times"))


s_surv$plot <- s_surv$plot +
  labs(x = "Time (days)") +
  labs(y = "Overall survial probability") +
  theme(panel.grid = element_blank(),
        legend.title = element_blank(),
        legend.justification = c(1,1),
        legend.position = c(1,1),
        legend.margin =ggplot2::margin(c(-5,4,4,3)),
        legend.background = element_rect(fill = "white", color = "black", size = 0.2),
        axis.title.y = element_text(size = 22, face = "bold", family = "Times"),
        axis.title.x = element_text(size = 22, face = "bold", family = "Times"),
        axis.text = element_text(size = 20, face = "bold", family = "Times"),
        plot.title = element_text(size = 24, face = "bold", hjust = 0.5, family = "Times"),
        legend.text = element_text(size = 22, face = "bold", family = "Times"),
        text = element_text(size = 24, face = "bold", family = "Times"))

s_surv[["plot"]][["layers"]][[4]][["aes_params"]][["label"]] <- 
  as.expression(bquote(italic('p')==.(round(surv_pvalue(kmfit1, method =  "survdiff")[,2],4))))

png('01.KM.png',w=8,h=8,family='Times',units='in',res=600,bg='white')
print(s_surv)
dev.off()

pdf('01.KM.pdf',w=8,h=8,family='Times',onefile=F)
print(s_surv)
dev.off()

# 
# rt<- rt[rt$OS.time<5*365,]
# 
# kmfit1 <- survfit(Surv(OS.time,OS) ~ group, data =  rt[-1])
# 
# 
# library(ggplot2)
# library(ggthemes)
# #library(Ipaper)
# library(survminer)
# ## 绘图
# s_surv <- ggsurvplot(kmfit1,
#                      pval = TRUE,
#                      conf.int = F,legend.labs=c("High", "Low"),legend.title="High/Low", title='',
#                      risk.table = TRUE,
#                      risk.table.col = "strata",
#                      linetype = "strata",
#                      # surv.median.line = "hv",
#                      ggtheme = theme_bw(),
#                      palette=c("Orchid","Turquoise"))
# 
# s_surv$table <- s_surv$table +
#   labs(x = "Time (days)") +
#   theme(panel.grid = element_blank(),
#         legend.position = "none",
#         axis.title.y = element_text(size = 22, face = "bold", family = "Times"),
#         axis.title.x = element_text(size = 22, face = "bold", family = "Times"),
#         axis.text = element_text(size = 18, face = "bold", family = "Times"),
#         plot.title = element_text(size = 24, face = "bold", family = "Times"),
#         text = element_text(size = 24, face = "bold", family = "Times"))
# 
# 
# 
# s_surv$plot <- s_surv$plot +
#   labs(x = "Time (days)") +
#   labs(y = "Overall survial probability") +
#   theme(panel.grid = element_blank(),
#         legend.title = element_blank(),
#         legend.justification = c(1,1),
#         legend.position = c(1,1),
#         legend.margin =ggplot2::margin(c(-5,4,4,3)),
#         legend.background = element_rect(fill = "white", color = "black", size = 0.2),
#         axis.title.y = element_text(size = 22, face = "bold", family = "Times"),
#         axis.title.x = element_text(size = 22, face = "bold", family = "Times"),
#         axis.text = element_text(size = 20, face = "bold", family = "Times"),
#         plot.title = element_text(size = 24, face = "bold", hjust = 0.5, family = "Times"),
#         legend.text = element_text(size = 22, face = "bold", family = "Times"),
#         text = element_text(size = 24, face = "bold", family = "Times"))
# 
# s_surv[["plot"]][["layers"]][[4]][["aes_params"]][["label"]] <- 
#   as.expression(bquote(italic('p')==.(round(surv_pvalue(kmfit1, method =  "survdiff")[,2],4))))
# 
# png('02.5years_KM.png',w=8,h=8,family='Times',units='in',res=600,bg='white')
# print(s_surv)
# dev.off()
# 
# pdf('02.5years_KM.pdf',w=8,h=8,family='Times',onefile=F)
# print(s_surv)
# dev.off()


#/data/nas1/xuguangxin/project/03-NJZK-20105-10/r.05_GSVA_KM.R
#/data/nas1/luchunlin/project/BJTC-441-3/
# 
# ##roc-----
# roc.dat <- cbind(hub.dat,km.dat)
# multi_ROC <- function(time_vector, roc_table){
#   library(survivalROC)
#   single_ROC <- function(single_time){
#     for_ROC <- survivalROC(Stime=roc_table$OS.time,
#                            status=roc_table$OS,
#                            marker=roc_table$UGCG,
#                            predict.time=single_time,
#                            method = 'KM')
#     data.frame('True_positive'=for_ROC$TP, 'False_positive'=for_ROC$FP,
#                'Cut_values'=for_ROC$cut.values, 'Time'=rep(single_time, length(for_ROC$TP)),
#                'AUC'=rep(for_ROC$AUC, length(for_ROC$TP)))
#   }
#   multi_ROC_list <- lapply(time_vector, single_ROC)
#   do.call(rbind, multi_ROC_list)
# }
# for_multi_ROC <- multi_ROC(time_vector = c(365*seq(1,5,2)), 
#                            roc_table = roc.dat)
# table(for_multi_ROC$AUC)
# for_multi_ROC$Time <- factor(for_multi_ROC$Time)
# # 画ROC曲线 
# library(scales)
# library(geomROC)
# library(plotROC)
# auc_y1 <- round(for_multi_ROC[which(for_multi_ROC$Time==365),5][1],2)
# auc_y3 <- round(for_multi_ROC[which(for_multi_ROC$Time==1095),5][1],2)
# auc_y5 <- round(for_multi_ROC[which(for_multi_ROC$Time==1825),5][1],2)
# 
# ROC <- ggplot(for_multi_ROC, aes(x=False_positive,
#                                  y=True_positive, 
#                                  label=Cut_values, 
#                                  color=Time)) + 
#   scale_color_manual(breaks = c("365","1095", "1825"),
#                      labels = c("1 years", "3 years","5 years"),
#                      values = c("#4682B4", "#FF4040", "#20B2AA")) +
#   geom_roc(labels = F, stat = 'identity') + 
#   style_roc() + 
#   geom_abline(slope = 1, intercept = 0, color = 'gray', linetype=2) +
#   theme_bw() +
#   labs(title = "Train ROC") +
#   theme(panel.background = element_rect(colour = 'black', size = 1, fill = 'white'),
#         panel.grid = element_blank(),
#         plot.title = element_text(size = 15, hjust = 0.5, face = "bold")) +
#   # annotate('text', x=.75, y=.25, label=paste('AUC of 1 years =', round(auc_y1,2))) + 
#   # annotate('text', x=.75, y=.15, label=paste('AUC of 3 years =', round(auc_y3,2))) + 
#   # annotate('text', x=.75, y=.05, label=paste('AUC of 5 years =', round(auc_y5,2))) +
#   annotate("text", x=0.75, y=c(0.25, 0.15, 0.05),
#            label = c(paste('AUC of 1 years =', format(auc_y1,nsmall=2)),
#                      paste('AUC of 3 years =', format(auc_y3,nsmall=2)),
#                      paste('AUC of 5 years =', format(auc_y5,nsmall=2))))
# ROC
# ggsave('02.ROC.png', ROC,width = 5, height = 4)
# ggsave('02.ROC.pdf', ROC,width = 5, height = 4)
# 
