# Supplementary material for: Integrative Analysis Identified an Eight-Gene Risk Signature Linked to CDK7 and Explored Its Association with HCC Progression via RelA Phosphorylation
Source: Oncol Res. 2026 Jul 16;34(8):18. doi: 10.32604/or.2026.081711 (PMC13397321; doi:10.32604/or.2026.081711)
Supplement: Supplementary file 1 [file OncolRes-34-81711-s001.zip › Supplementary_File_S2/r-04.GSEA.R]

rm(list = ls())
# 01 获取数据集----------
setwd("/data/nas1/linyulin/project/06.YQCS-10111-1/")
num_dir <- "./04_GSEA"

if (! dir.exists(num_dir)){
  dir.create(num_dir)
}
setwd(num_dir)

set.seed(123)

library(data.table)
library(org.Hs.eg.db)
library(clusterProfiler)
library(biomaRt)
library(enrichplot)
library(limma)
library(lance)
library(msigdbr)
library(ggridges)

kegg <- read.gmt("/data/nas1/linyulin/database/GSVA/c2.cp.kegg.v7.4.symbols.gmt")
colnames(kegg) = c("KEGG","SYMBOL")

dir_name <- "./"

DEGs<- read.csv("../03_DEGs/01.DEG_all.csv")

name <- 'CDK7'
i <- 1

gene_list <- DEGs$log2FoldChange
names(gene_list) <- DEGs$GeneSymbol
gene_list=sort(gene_list,decreasing = T) #从高到低排序
KEGG<-GSEA(gene_list,TERM2GENE = kegg[,1:2],nPermSimple = 10000) #GSEA分析
sortKEGG<-data.frame(KEGG)
sortKEGG<-sortKEGG[order(sortKEGG$p.adjust, decreasing = F),]#按照enrichment score从高到低排序
write.csv(sortKEGG,file=paste0(dir_name,'/0',i,'.',name,'.GSEA.csv'),row.names=F)
paths <- rownames(sortKEGG[c(1:5),])#选取你需要展示的通路ID
#特定通路作图
# trace(gseaplot2,edit=T)
p = gseaplot2(KEGG,paths,base_size =10,color = c('#7B68EE','#CD3333','#20B2AA','#FF8C00','#FF6666'),
              rel_heights = c(1.5, 0.3, 0.5),title= name)
fn1 = paste0(dir_name,"/0", i, ".",name, ".GSEA.png")
fn2 = paste0(dir_name,"/0", i, ".",name,".GSEA.pdf")
png(fn1,w=10,h=6,units = "in",res = 600)
print(p)
dev.off()
pdf(fn2,w=10,h=6)
print(p)
dev.off()


p<- ridgeplot(KEGG,
          showCategory = 5,
          fill = "p.adjust", #填充色 "pvalue", "p.adjust", "qvalue"
          core_enrichment = TRUE,#是否只使用 core_enriched gene
          label_format = 30,
          orderBy = "NES",
          decreasing = FALSE
  )+
  theme(axis.text.y = element_text(size=8))+
  geom_density_ridges(alpha = .1)
# +
#   geom_text(x = 2, y = 6, label = "Group 2", alpha = .1) +
#   geom_text(x = 2, y = 5.5, label = "Group 2", alpha = .1) +
#   geom_text(x = 2, y = 5, label = "Group 2", alpha = .1)
#   


fn1 = paste0(dir_name,"/0", i, ".",name, ".ridge.png")
fn2 = paste0(dir_name,"/0", i, ".",name,".ridge.pdf")
png(fn1,w=8,h=6,units = "in",res = 600)
print(p)
dev.off()
pdf(fn2,w=8,h=6)
print(p)
dev.off()
