# Supplementary material for: Integrative Analysis Identified an Eight-Gene Risk Signature Linked to CDK7 and Explored Its Association with HCC Progression via RelA Phosphorylation
Source: Oncol Res. 2026 Jul 16;34(8):18. doi: 10.32604/or.2026.081711 (PMC13397321; doi:10.32604/or.2026.081711)
Supplement: Supplementary file 1 [file OncolRes-34-81711-s001.zip › Supplementary_File_S2/r-05.CIBERSORT.R]

rm(list = ls())
# 01 获取数据集----------
setwd("/data/nas1/linyulin/project/06.YQCS-10111-1/")
num_dir <- "./05_CIBERSORT"

if (! dir.exists(num_dir)){
  dir.create(num_dir)
}
setwd(num_dir)

set.seed(123)

library(tidyverse)
library(lance)
library(dplyr)
library(data.table)
## 01 读取数据----------
dat<-fread("../00_RawData/dat.tumor.csv")%>% column_to_rownames("V1")%>%lc.tableToNum()
dat<- log2(dat+1)
dat<- dat[rowSums(dat)>0,]

hubexp<- dat['CDK7',] %>% t() %>%as.data.frame()
median_value<- median(hubexp[,1])
hubexp$group <- ifelse(hubexp[,1] > median_value, "High", "Low")
group<- hubexp[-1]%>%rownames_to_column(var="sample")


library(immunedeconv)
set_cibersort_binary("/data/nas1/linyulin/database/CIBERSORT/CIBERSORT.R")
set_cibersort_mat("/data/nas1/linyulin/database/CIBERSORT/LM22.txt")
if (file.exists("cibersort.RData")){
  load("cibersort.RData")
}else{
  res.cibersort<-deconvolute(as.matrix(dat),method = 'cibersort',arrays=T)
  write.csv(res.cibersort,'01.cibersort.csv',quote =F,row.names = F)
  save(res.cibersort,file = "cibersort.RData")  
}

library(RColorBrewer)
mypalette <- colorRampPalette(brewer.pal(7,"Paired"))

pdf('01.cibersort.box.pdf',w=10,h=8)
res.cibersort %>%
  gather(sample, fraction, -cell_type) %>%
  merge(group,by='sample')%>%
  # 绘制堆积条形图
  ggplot(aes(x=sample, y=fraction, fill=cell_type)) +
  geom_bar(position = 'stack',stat = 'identity')+
  scale_y_continuous(expand = c(0,0))+
  theme_bw()+
  labs(x='',
       y='Relative Percent',
       fill='')+
  theme(axis.text.x = element_blank(),
        axis.ticks.x = element_blank(),
        legend.position = 'top') +
  scale_fill_manual(values = mypalette(22))+
  facet_grid(~group,scales= "free",space= "free")
dev.off()
png('01.cibersort.box.png',w=700,h=500)
res.cibersort %>%
  gather(sample, fraction, -cell_type) %>%
  merge(group,by='sample')%>%
  # 绘制堆积条形图
  ggplot(aes(x=sample, y=fraction, fill=cell_type)) +
  geom_bar(position = 'stack',stat = 'identity')+
  scale_y_continuous(expand = c(0,0))+
  theme_bw()+
  labs(x='',
       y='Relative Percent',
       fill='')+
  theme(axis.text.x = element_blank(),
        axis.ticks.x = element_blank(),
        legend.position = 'top') +
  scale_fill_manual(values = mypalette(22))+
  facet_grid(~group,scales= "free",space= "free")
dev.off()


## 差异-------
##去掉在75%的样本中结果为0的细胞
res.cibersort2 <- res.cibersort%>%column_to_rownames(var = 'cell_type')
#要展示所有的 不去除
#keep <- rowSums(res.cibersort2>0)>=floor(0.75*ncol(res.cibersort2))
#res.cibersort2 <- res.cibersort2[keep,]

dat.cibersort <- res.cibersort2 %>%
  # tibble::column_to_rownames(var = "cell_type") %>%
  t %>% as.data.frame() %>%
  tibble::rownames_to_column(var = "sample")
dat.cibersort <- merge(group, dat.cibersort, by = "sample")
dat.cibersort2 <- tidyr::gather(dat.cibersort, ImmuneCell, Score, -c("sample", "group"))


library(rstatix)
library(ggplot2)
library(ggpubr)
#colnames(dat.cibersort2)
stat_cibersort <- dat.cibersort2 %>%
  group_by(ImmuneCell) %>%
  wilcox_test(Score ~ group) %>%
  adjust_pvalue(method = "BH") %>%  # method BH == fdr
  add_significance("p")
write.csv(stat_cibersort,file = '02.stat.cibersort.csv',row.names = F,quote = F)
DE.cibersort<-stat_cibersort[which(stat_cibersort$p<0.05),]
write.csv(DE.cibersort,file = '02.DE.cibersort.csv',row.names = F,quote = F)

#violin.cibersort<-dat.cibersort2[dat.cibersort2$ImmuneCell%in%stat_cibersort$ImmuneCell[which(stat_cibersort$p<0.05)],]
violin.cibersort <- dat.cibersort2
cibersort_plot<- ggplot(violin.cibersort, aes(x = ImmuneCell , y = Score , fill = group))+
  stat_boxplot(geom = "errorbar",width=0.15,position =position_dodge(0.6)) +
  geom_boxplot(aes(color=group),
               position=position_dodge(0.6),
               color='black',
               size=0.5,
               width=0.3,
               #outlier.color = "blue",
               #outlier.fill = "red",
               outlier.shape = NA,
               outlier.size = 1.5,
               outlier.stroke = 0.5,
               outlier.alpha = 45,
               notch = F,
               notchwidth = 0.5)+
    labs(title="", x="", y = "Score",size=20) +
    stat_compare_means(data = violin.cibersort,
                       mapping = aes(group = group),
                       label ="p.signif",
                       size=3,
                       method = 'wilcox.test',
                       paired = F,label.x = 1.4,label.y = 0.6,
                       ) +
    theme_bw()+
    theme(axis.text.x = element_text(angle = 45,hjust = 1),
          legend.justification = "top",
          axis.text = element_text(face = 'bold'),
          )

ggsave(filename = '02.cibersort.plot.pdf',cibersort_plot,w=10,h=6)
ggsave(filename = '02.cibersort.plot.png',cibersort_plot,w=10,h=6)

violin.cibersort<-dat.cibersort2[dat.cibersort2$ImmuneCell%in%stat_cibersort$ImmuneCell[which(stat_cibersort$p<0.05)],]

cibersort_plot <- ggplot(violin.cibersort, aes(x=group,
                                               y=Score,
                                               fill=group)) +
 # geom_violin(trim=F,color="black") + #绘制小提琴图, “color=”设置小提琴图的轮廓线的颜色(#不要轮廓可以设为white以下设为背景为白色，其实表示不要轮廓线)
  #"trim"如果为TRUE(默认值),则将小提琴的尾部修剪到数据范围。如果为FALSE,不修剪尾部。
  stat_boxplot(geom="errorbar",
               width=0.1,aes(color=group),
               position = position_dodge(0.9)) +
  geom_boxplot(width=0.3,aes(color=group),
               position=position_dodge(0.9),
               outlier.shape = NA,fill='white')+ #绘制箱线图，此处width=0.1控制小提琴图中箱线图的宽窄
  scale_fill_manual(values= c("#FF6A6A", "#20B2AA"), name = "Group")+
  labs(title="Immune Cell", x="", y = "Score",size=20) +
  stat_compare_means(data = violin.cibersort,
                     mapping = aes(group = group),
                     label ="p.signif",
                     method = 'wilcox.test',
                     label.x = 1.4,label.y.npc = 0.8) +
  theme_bw()+
  theme(plot.title = element_text(hjust =0.5,colour="black",face="bold",size=18),
        axis.text.x=element_text(angle=0,hjust=,colour="black",face="bold",size=10),
        axis.text.y=element_text(hjust=0.5,colour="black",face="bold",size=10),
        axis.title.x=element_text(size=12,face="bold"),
        axis.title.y=element_text(size=12,face="bold"),
        legend.text=element_text(face = "bold", hjust = 0.5,colour="black", size=12),
        legend.title = element_text(face = "bold", size = 12),
        legend.position = "top",
        panel.grid.major = element_blank(),
        panel.grid.minor = element_blank())+
  facet_wrap(~stringr::str_wrap(ImmuneCell,20),scales = "free")

ggsave(filename = '02.DE.cibersort.plot.pdf',cibersort_plot,w=10,h=10)
ggsave(filename = '02.DE.cibersort.plot.png',cibersort_plot,w=10,h=10)


## 相关性---------

hub_exp <- hubexp[-2]%>%lc.tableToNum()
cortiic <- res.cibersort%>%column_to_rownames(var = 'cell_type')
cortiic <- cortiic[rowSums(cortiic)>0,]
#cortiic <- cortiic[DE.cibersort$ImmuneCell,]
cortiic <- cortiic[,rownames(hub_exp)]


corr<- psych::corr.test(cbind(hub_exp,t(cortiic)),method =  'spearman',adjust = 'none')
#m=corr$r[1:nrow(cor.dat),(ncol(nc)-length(rownames(de.dat))+1):ncol(nc)]
cor_r<-as.data.frame(corr$r)
#p=corr$p[1:nrow(cor.dat),(ncol(nc)-length(rownames(de.dat))+1):ncol(nc)]
cor_p<-as.data.frame(corr$p)

cor_r2 <- cor_r %>% tibble::rownames_to_column(var = "gene1") %>%
  tidyr::gather(., gene2,Correlation,-gene1)#转换数据长短 cor
cor_p2 <- cor_p  %>% tibble::rownames_to_column(var = "gene1") %>%
  tidyr::gather(., gene2, Pvalue, -gene1)#转换数据长短 p
cor_dat <- cbind(cor_r2, cor_p2)[,c("gene1","gene2","Correlation","Pvalue")]

outTab<- cor_dat[cor_dat$gene1 == 'CDK7',][-1,]
write.csv(outTab,file = '03.Correlation.gene.csv',row.names = F,quote = F)
outTab<- read.csv("03.Correlation.gene.csv")

outTab_c3p5<- outTab[abs(outTab$Correlation)>0.3 & outTab$Pvalue <0.05,]
library(ggpubr)

plotList=list()
corPlotNum=nrow(outTab_c3p5)

for(i in 1:corPlotNum){
  #Gene=outTab[i,1]
  Gene ="CDK7"
  Drug=outTab_c3p5[i,2]
  #x=as.numeric(exp[Gene,])
  x=as.numeric(t(hub_exp))
  y=as.numeric(cortiic[Drug,])
  cor=sprintf("%.03f",as.numeric(outTab_c3p5[i,3]))
  pvalue=0
  if(as.numeric(outTab_c3p5[i,4])<0.001){
    pvalue="p<0.001"
  }else{
    pvalue=paste0("p=",sprintf("%.03f",as.numeric(outTab_c3p5[i,4])))
  }
  df1=as.data.frame(cbind(x,y))
  p1=ggplot(data = df1, aes(x = x, y = y))+
    geom_point(size=1)+
    stat_smooth(method="lm", formula=y~x)+
    labs(x="",y="",title = paste0(Gene,", ",Drug),subtitle = paste0("Cor=",cor,", ",pvalue))+
    theme(axis.ticks = element_blank(), axis.text.y = element_blank(),axis.text.x = element_blank())+
    theme_bw()
  plotList[[i]]=p1
}

nrow=ceiling(sqrt(corPlotNum))
ncol=ceiling(corPlotNum/nrow)
pdf(file="03.Cor.pdf", width = 8,height =8)
ggarrange(plotlist=plotList,nrow=nrow,ncol=ncol)
dev.off()

png(file="03.Cor.png", width = 1500,height =1500,res=300)
ggarrange(plotlist=plotList,nrow=nrow,ncol=ncol)
dev.off()
