# Supplementary material for: Integrative Analysis Identified an Eight-Gene Risk Signature Linked to CDK7 and Explored Its Association with HCC Progression via RelA Phosphorylation
Source: Oncol Res. 2026 Jul 16;34(8):18. doi: 10.32604/or.2026.081711 (PMC13397321; doi:10.32604/or.2026.081711)
Supplement: Supplementary file 1 [file OncolRes-34-81711-s001.zip › Supplementary_File_S2/r-06.cBioPortal.R]

rm(list = ls())
# 01 获取数据集----------
setwd("/data/nas1/linyulin/project/06.YQCS-10111-1/")
num_dir <- "./06_cBioPortal"

if (! dir.exists(num_dir)){
  dir.create(num_dir)
}
setwd(num_dir)


"https://www.cbioportal.org/results/oncoprint?cancer_study_list=lihc_tcga_pan_can_atlas_2018&Z_SCORE_THRESHOLD=2.0&RPPA_SCORE_THRESHOLD=2.0&profileFilter=mutations%2Cstructural_variants%2Cgistic&case_set_id=lihc_tcga_pan_can_atlas_2018_cnaseq&gene_list=CDK7&geneset_list=%20&tab_index=tab_visualize&Action=Submit"
