# Supplementary material for: Integrative Analysis Identified an Eight-Gene Risk Signature Linked to CDK7 and Explored Its Association with HCC Progression via RelA Phosphorylation
Source: Oncol Res. 2026 Jul 16;34(8):18. doi: 10.32604/or.2026.081711 (PMC13397321; doi:10.32604/or.2026.081711)
Supplement: Supplementary file 1 [file OncolRes-34-81711-s001.zip › Supplementary_File_S2/r-07.DrugSensitivity.R]

rm(list = ls())
setwd("/data/nas1/linyulin/project/06.YQCS-10111-1//")
num_dir <- "./07_DrugSensitivity"


if (! dir.exists(num_dir)){
  dir.create(num_dir)
}
setwd(num_dir)

set.seed(123)
# 
library(readxl)
dat1 <- read_excel('/data/nas1/linyulin/database/cellminer/DTP_NCI60_ZSCORE.xlsx',skip = 7)
colnames(dat1) <- dat1[1,]
dat1 <- dat1[-1,-c(67,68)]
# 筛选药物标准
table(dat1$`FDA status`)


# # 选取经FDA批准（FDA approved）的药物结果
# dat1 <- dat1[dat1$`FDA status` %in% c("FDA approved"),]
# dat1 <- dat1[,-c(1, 3:6)]
# length(unique(dat1$`Drug name`))
# #dat1 <- dat1[!duplicated(dat1$`Drug name`),]
# #dat1 <- column_to_rownames(dat1,var = 'Drug name')
# write.csv(dat1, file = "/data/nas1/linyulin/database/cellminer/drug(FDA).csv",row.names = F)
# 
# ###==============读入表达数据
# dat2 <- read_excel(path = "/data/nas1/linyulin/database/cellminer/RNA__RNA_seq_composite_expression.xls", skip = 9)
# colnames(dat2) <- dat2[1,]
# dat2 <- dat2[-1,-c(2:6)]
# 
# write.csv(dat2, file = "/data/nas1/linyulin/database/cellminer/geneExp.csv",row.names = F)


library(impute)
library(limma)
library(ggplot2)
library(ggpubr)

path <- "/data/nas1/linyulin/database/cellminer/"
drugFile=paste0(path,"drug(FDA).csv")
expFile=paste0(path,"geneExp.csv")
#geneFile="risk_4_geneList.txt"
corPlotNum=16              
gene <- "CDK7"
#读取药物输入文件
drugDat <- read.csv(drugFile,check.names=F)
drugDat <- as.matrix(drugDat)
rownames(drugDat) <- drugDat[,1]
drug <- drugDat[,2:ncol(drugDat)]
dimnames <- list(rownames(drug),colnames(drug))
data <- matrix(as.numeric(as.matrix(drug)),nrow=nrow(drug),dimnames=dimnames)

# 考虑到药物敏感性数据中存在部分NA缺失值，通过impute.knn()函数来评估并补齐药物数据。
# 其中，impute.knn()函数是一个使用最近邻平均来估算缺少的表达式数据的函数。
mat <- impute.knn(data)
drug <- mat$data
drug <- avereps(drug)

# 读取表达输入文件
exp=read.csv(expFile,check.names=F,row.names = 1) %>%as.matrix()
dimnames=list(rownames(exp),colnames(exp))
data=matrix(as.numeric(as.matrix(exp)),nrow=nrow(exp),dimnames=dimnames)
exp1=avereps(data)

# gene=read.table(geneFile,sep="\t",header=F,check.names=F)
# genelist=as.vector(gene[,1])
# genelist=gsub(" ","",genelist)
# genelist=intersect(genelist,row.names(exp))
# exp=exp[genelist,]
exp <-exp1 %>%as.data.frame() 
exp<- exp[rownames(exp)==gene,]


corTab <-cor(t(drug),t(exp),method="spearman")
corPval <- WGCNA::corPvalueStudent(corTab,nSamples = nrow(drug))

fitercor <- lapply(gene, function(g){
  index <- corPval[,g] < 0.05
  df <- cbind(corTab[index,g],corPval[index,g])
  colnames(df) <- c("spearman","Pvalue")
  df
})


outTab=data.frame()
for(Gene in row.names(exp)){
  x=as.numeric(exp[Gene,])
  for(Drug in row.names(drug)){
    if(Drug == 'Econazole nitrate'){next} #有重复的硝酸盐 另一个为Econazole Nitrate 而且有PubChem SID,这个没有
    y=as.numeric(drug[Drug,])
    corT=cor.test(x,y,method="spearman")
    cor=corT$estimate
    pvalue=corT$p.value
    if(pvalue<0.05){
      outVector=cbind(Gene,Drug,cor,pvalue)
      outTab=rbind(outTab,outVector)
    }
  }
}

outTab=outTab[order(as.numeric(as.vector(outTab$pvalue))),]
write.csv(outTab,file="01.drugCor.csv",row.names=F)

plotList=list()
if(nrow(outTab)<corPlotNum){
  corPlotNum=nrow(outTab)
}
for(i in 1:corPlotNum){
  Gene=outTab[i,1]
  Drug=outTab[i,2]
  x=as.numeric(exp[Gene,])
  y=as.numeric(drug[Drug,])
  cor=sprintf("%.03f",as.numeric(outTab[i,3]))
  pvalue=0
  if(as.numeric(outTab[i,4])<0.001){
    pvalue="p<0.001"
  }else{
    pvalue=paste0("p=",sprintf("%.03f",as.numeric(outTab[i,4])))
  }
  df1=as.data.frame(cbind(x,y))
  p1=ggplot(data = df1, aes(x = x, y = y))+
    geom_point(size=1)+
    stat_smooth(method="lm",se=FALSE, formula=y~x)+
    labs(x="",y="",title = paste0(Gene,", ",Drug),subtitle = paste0("Cor=",cor,", ",pvalue))+
    theme(axis.ticks = element_blank(), axis.text.y = element_blank(),axis.text.x = element_blank())+
    theme_bw()
  plotList[[i]]=p1
}

nrow=ceiling(sqrt(corPlotNum))
ncol=ceiling(corPlotNum/nrow)
pdf(file="01.drugCor.pdf", width = 13,height =9)
ggarrange(plotlist=plotList,nrow=nrow,ncol=ncol)
dev.off()

png(file="01.drugCor.png", width = 1000,height =1000,res=100)
ggarrange(plotlist=plotList,nrow=nrow,ncol=ncol)
dev.off()
