# Supplementary material for: Integrative Analysis Identified an Eight-Gene Risk Signature Linked to CDK7 and Explored Its Association with HCC Progression via RelA Phosphorylation
Source: Oncol Res. 2026 Jul 16;34(8):18. doi: 10.32604/or.2026.081711 (PMC13397321; doi:10.32604/or.2026.081711)
Supplement: Supplementary file 1 [file OncolRes-34-81711-s001.zip › Supplementary_File_S2/r-08.Clinical.R]

rm(list = ls())
setwd("/data/nas1/linyulin/project/06.YQCS-10111-1/")
num_dir <- "./08_Clinical"


if (! dir.exists(num_dir)){
  dir.create(num_dir)
} 
setwd(num_dir)

set.seed(123)

library(data.table)
library(tibble)
gene <- "CDK7"
survival <- fread("../00_RawData/TCGA-LIHC.survival.tsv",data.table = F)[-3]
dat<-log2(fread('../00_RawData/dat.tumor.csv',data.table = F) %>% column_to_rownames("V1")+1)
group <- fread('../02_Survival/median.group.csv',header=T,data.table = F) %>% column_to_rownames("V1")
phenotype <- data.table::fread(file = '../00_RawData/TCGA-LIHC.GDC_phenotype.tsv.gz')

survival <- merge(survival,group)
hub_exp<-dat[gene,]

# https://blog.csdn.net/tuanzide5233/article/details/104183840 表型含义

train_phenotype <- data.frame(sample = phenotype$submitter_id.samples,
                              age = phenotype$age_at_initial_pathologic_diagnosis,#年龄
                              gender = phenotype$gender.demographic,#性别
                              #race = phenotype$race.demographic, #人种
                              #TNM.stage = phenotype$tumor_stage.diagnoses, #阶段
                              T.stage = phenotype$pathologic_T,#病理性T（原发性肿瘤）
                              N.stage = phenotype$pathologic_N,
                              M.stage = phenotype$pathologic_M
                              )

range_list<- colnames(train_phenotype)[-1]

#保留训练集样本，列为样本，行为生存时间、状态和各临床
train_phenotype <- merge(train_phenotype, survival, by='sample')

median(train_phenotype$age)

train_phenotype$age <- ifelse(train_phenotype$age>60,'>60','<=60')

hub.dat <- t(hub_exp)%>%as.data.frame()%>%rownames_to_column(var = 'sample')

train_phenotype2 <- merge(train_phenotype,hub.dat,by = "sample")


## T
table(train_phenotype2$T.stage)
train_phenotype2$T.stage <- gsub('a','',train_phenotype2$T.stage)
train_phenotype2$T.stage <- gsub('b','',train_phenotype2$T.stage)
### train_phenotype2$T.stage<-gsub('c','',train_phenotype2$T.stage)
### train_phenotype2$T.stage<-gsub('d','',train_phenotype2$T.stage)
train_phenotype2$T.stage <- gsub('TX',NA,train_phenotype2$T.stage)
train_phenotype2$T.stage <- gsub('Tis',NA,train_phenotype2$T.stage)

## N
table(train_phenotype2$N.stage)
train_phenotype2$N.stage<-gsub('a','',train_phenotype2$N.stage)
train_phenotype2$N.stage<-gsub('b','',train_phenotype2$N.stage)
train_phenotype2$N.stage<-gsub('c','',train_phenotype2$N.stage)
### train_phenotype2$N.stage<-gsub(' (i-)','',train_phenotype2$N.stage,fixed = T)
### train_phenotype2$N.stage<-gsub(' (i+)','',train_phenotype2$N.stage,fixed = T)
### train_phenotype2$N.stage<-gsub(' (mol+)','',train_phenotype2$N.stage,fixed = T)
### train_phenotype2$N.stage<-gsub('mi','',train_phenotype2$N.stage,fixed = T)
train_phenotype2$N.stage<-gsub('NX',NA,train_phenotype2$N.stage,fixed = T)

table(train_phenotype2$M.stage)
### train_phenotype2$M.stage<-gsub('cM0 (i+)','0',train_phenotype2$M.stage,fixed = T)
train_phenotype2$M.stage<-gsub('a','',train_phenotype2$M.stage)
train_phenotype2$M.stage<-gsub('b','',train_phenotype2$M.stage)
train_phenotype2$M.stage<-gsub('c','',train_phenotype2$M.stage)
train_phenotype2$M.stage<-gsub('MX',NA,train_phenotype2$M.stage,fixed = T)


library(ggplot2)
library(ggpubr)

plot_function<- function(i){
  a<- as.name(range_list[i])
  b<- names(table(train_phenotype2[range_list[i]]))
  b <- b[b != ""]
  plot_data<- train_phenotype2[train_phenotype2[range_list[i]]!="",]
  plot_data <- plot_data[!is.na(plot_data$T.stage),]
  tmp<- embed(b,2)
  c <- lapply(1:nrow(tmp), function(i) rev(tmp[i,]))

  p<- ggplot(plot_data,aes(x = eval(a), y = eval(as.name(gene)), fill = eval(a) )) +
  geom_boxplot(alpha=0.7) +
  scale_y_continuous(name = paste0(gene," expression level"),expand = c(0.1,0.1))+
  scale_x_discrete(name = "") +
  ggtitle(range_list[i]) +
  theme_bw() +
  geom_signif(comparisons = c,
              map_signif_level = T,
              y_position = rep(c(11,11.5,12),5)[1:length(c)] )+
  theme(plot.title = element_text(size = 16, face =  "bold"),
        text = element_text(size = 20),
        axis.title = element_text(face="bold"),
        axis.text.x=element_text(size = 20))+
  guides(fill='none')
  return(p)
}


library(patchwork)
for (i in 1:length(range_list)) {
  if (i  == 1){
    plot_result <-  plot_function(i)
  }else{
  plot_result <- plot_result + plot_function(i)
  }
}


all_clinical_index <- plot_result +
  plot_layout(ncol = 3) & 
  theme_bw() & 
  theme(legend.title = element_blank(),
        legend.position = "top",  
        legend.text = element_text(face = "bold"),
        plot.title = element_text(hjust = 0.5, face = "bold"),
        panel.grid = element_blank(),
        axis.title = element_text(face = "bold"),
        axis.text = element_text(face = "bold",size = 12),
        axis.text.x = element_text(angle = 45,vjust = 1,hjust = 1)
        )


ggsave(filename = '01.clinical.pdf',all_clinical_index,w=10,h=6)
ggsave(filename = '01.clinical.png',all_clinical_index,w=10,h=6)
