# Supplementary material for: Integrative Analysis Identified an Eight-Gene Risk Signature Linked to CDK7 and Explored Its Association with HCC Progression via RelA Phosphorylation
Source: Oncol Res. 2026 Jul 16;34(8):18. doi: 10.32604/or.2026.081711 (PMC13397321; doi:10.32604/or.2026.081711)
Supplement: Supplementary file 1 [file OncolRes-34-81711-s001.zip › Supplementary_File_S2/r-09.Methylation.R]

rm(list = ls())
setwd("/data/nas1/linyulin/project/06.YQCS-10111-1/")
num_dir <- "./09_Methylation"


if (! dir.exists(num_dir)){
  dir.create(num_dir)
} 
setwd(num_dir)

set.seed(123)

#https://ualcan.path.uab.edu/cgi-bin/TCGA-methyl-Result.pl?genenam=CDK7&ctype=LIHC
library(data.table)
library(tibble)
library(dplyr)
gene <- "CDK7"
id2gene <- fread("../00_RawData/illuminaMethyl450_hg38_GDC")
methylation<- fread("../00_RawData/TCGA-LIHC.methylation450.tsv.gz",data.table = F)

tpm<- fread("../00_RawData/dat.tpm.csv",data.table = F)%>%column_to_rownames("V1")
dna_gene <- methylation[methylation$`Composite Element REF` %in% id2gene$`#id`[id2gene$gene %in% gene],]

#rownames(dna_gene)<- paste0(dna_gene$`Composite Element REF`,"(",gene,")")
rownames(dna_gene)<- dna_gene$`Composite Element REF`

tmp<- intersect(colnames(dna_gene),colnames(tpm))
dna_gene<- dna_gene[,tmp]
tpm <- tpm[,tmp]
tpm <- tpm["CDK7",]

library(psych)
cor_res<- corr.test(cbind(t(log2(tpm+1)),t(dna_gene)),method = 'spearman')
cor_r<- cor_res$r%>%as.data.frame()
cor_p <- cor_res$p%>%as.data.frame()

cor_r2 <- cor_r %>% tibble::rownames_to_column(var = "gene1") %>%
  tidyr::gather(., gene2,Correlation,-gene1)#转换数据长短 cor
cor_p2 <- cor_p  %>% tibble::rownames_to_column(var = "gene1") %>%
  tidyr::gather(., gene2, Pvalue, -gene1)#转换数据长短 p
cor_dat <- cbind(cor_r2, cor_p2)[,c("gene1","gene2","Correlation","Pvalue")]

plot_dat<- cor_dat[cor_dat$gene1 ==gene &cor_dat$gene2 !=gene,]

write.csv(plot_dat,file = '03.Correlation.csv',row.names = F,quote = F)

# 相关性和pvalue都太差了
# for (i in plot_dat$gene2 ){
#   p<- ggplot(plot_dat, aes(x = CDK7, y = eval(as.name(i))) )+ 
#     geom_point() +
#     geom_smooth(method="lm")+
#     labs(y = paste0(i,"(Beta value)"),x=bquote(CDK7(log[2]*(TPM+1))) )+
#     
#     theme_bw()+
#     annotate("text", x = 0.8, y = -0.3, label = "spearman", color = 'red', alpha = .8) +
#     annotate("text", x = 0.8, y = -0.4, color = 'red',label = paste0("p= ", sprintf("%.3e", cor_p['CDK7', i])), alpha = .8) +
#     annotate("text", x = 0.8, y = -0.5, color = 'red',label = paste0("r= ", sprintf("%.3f", cor_r['CDK7', i])), alpha = .8)
#   
#   fit <- lm(eval(as.name(i)) ~ CDK7, data = cor_r)
#   slope <- coef(fit)[[2]]  # 提取斜率
#   p<- p+annotate("text", x = 0.8, y = -0.6, color = 'red',label = paste0("slope= ", sprintf("%.3f", slope)), alpha = .8)
#   
#   name<- gsub(" ","_",i)
#   ggsave(paste0("./03.CDK7-",i,".png"),p)
#   ggsave(paste0("./03.CDK7-",i,".pdf"),p)
# }
