# Supplementary material for: Integrative Analysis Identified an Eight-Gene Risk Signature Linked to CDK7 and Explored Its Association with HCC Progression via RelA Phosphorylation
Source: Oncol Res. 2026 Jul 16;34(8):18. doi: 10.32604/or.2026.081711 (PMC13397321; doi:10.32604/or.2026.081711)
Supplement: Supplementary file 1 [file OncolRes-34-81711-s001.zip › Supplementary_File_S2/r-10.DEGs2_pvalue.R]

rm(list = ls())
setwd("/data/nas1/linyulin/project/06.YQCS-10111-1/")
num_dir <- "./10_DEGs2_pvalue"


if (! dir.exists(num_dir)){
  dir.create(num_dir)
} 
setwd(num_dir)

set.seed(123)


# 阈值设定 ----
padj <- 0
logFC_cutoff <- 1
value_cutoff <- 0.05

if (padj == 1){
  value_type <- 'P.adjust'
  log10_value<- parse(text="-log10(adj.P.Val)")
  log10_value_deseq<- parse(text="-log10(padj)")
  
}else{
  value_type <- 'P.value'
  log10_value<- parse(text="-log10(P.Value)")
  log10_value_deseq<- parse(text="-log10(pvalue)")
  
}

library(data.table)
library(tibble)
library(dplyr)
dat<- fread("../00_RawData/dat.tcga.csv")%>%column_to_rownames(var='V1')
group<- fread("../00_RawData/group.tcga.csv",data.table = F)
colnames(group) <- c("sample","group")

df<- dat %>%as.data.frame() %>%round()
df.group <- group
df.group<- arrange(df.group,group)
df <- df[colnames(df) %in% df.group$sample]
df.group<- df.group[df.group$sample %in% colnames(df),]


tmp_dir <- "./"

library(DESeq2)
library(tximport)
library(tidyverse)

df.group$group <-  factor(df.group$group, levels =c("Control","tumor"))

dds <- DESeqDataSetFromMatrix(countData = df, colData = df.group, design = ~group)

#rownames(dds)<- gsub("\\..*","",rownames(dds))
dds = dds[rowMeans(counts(dds)) > 1,]
dds<-estimateSizeFactors(dds)
dds<-DESeq(dds)
saveRDS(dds,"dds.rds")
res <- results(dds)
DEG<-as.data.frame(res)
DEG <- DEG[order(DEG$padj), ]

if(padj == 1){
  DEG$change=as.factor(
    ifelse(DEG$padj<value_cutoff&abs(DEG$log2FoldChange)>logFC_cutoff,
           ifelse(DEG$log2FoldChange>logFC_cutoff,'UP','DOWN'),'NOT'))
  sig_diff <- subset(DEG, padj < value_cutoff & abs(log2FoldChange) >logFC_cutoff)
  
}else{
  DEG$change=as.factor(
    ifelse(DEG$pvalue<value_cutoff&abs(DEG$log2FoldChange)>logFC_cutoff,
           ifelse(DEG$log2FoldChange>logFC_cutoff,'UP','DOWN'),'NOT'))
  sig_diff <- subset(DEG, pvalue < value_cutoff & abs(log2FoldChange) >logFC_cutoff )
  
}

# table(sig_diff_write$change)
# [1] 250
# DOWN  NOT   UP 
# 17    0  233 
sig_diff_write <- cbind(GeneSymbol=rownames(sig_diff), sig_diff)
write.csv(sig_diff_write, file = paste0(tmp_dir,"/01.DEG_sig.csv"),
          quote = F,
          row.names = F)
DEG_write <- cbind(GeneSymbol=rownames(DEG), DEG)
write.csv(DEG_write, file = paste0(tmp_dir,"/01.DEG_all.csv"),
          quote = F,
          row.names = F)
if (nrow(sig_diff) == 0){return(sig_diff)}


library(ggplot2)
library(ggthemes)
library(RColorBrewer)
library(scales)
library(ggrepel)
dat_rep<-DEG[rownames(DEG)%in%
               rownames(rbind(head(sig_diff[order(sig_diff$log2FoldChange,decreasing = T),],10),
                              head(sig_diff[order(sig_diff$log2FoldChange,decreasing = F),],10))),]

volcano_plot<- ggplot(data = DEG,
                      aes(x = log2FoldChange,
                          y = eval(log10_value_deseq),
                          color =change)) +
  scale_color_manual(values = c("seagreen", "darkgray","firebrick2")) +
  # scale_x_continuous(breaks = c(-10,-6,-3,-1,0,1,3,6,10)) +
  # scale_y_continuous(trans = "log1p",
  #                    breaks = c(0,1,5,10,20,50, 100,200)) +
  geom_point(size = 1.2, alpha = 0.4, na.rm=T) +
  theme_bw(base_size = 12, base_family = "serif") +
  geom_vline(xintercept = c(-logFC_cutoff,logFC_cutoff),
             lty = 4,
             col = "darkgray",
             lwd = 0.6)+
  geom_hline(yintercept = -log10(value_cutoff),
             lty = 4,
             col = "darkgray",
             lwd = 0.6)+
  theme(legend.position = "right",
        panel.grid = element_blank(),
        legend.title = element_blank(),
        legend.text = element_text(face="bold",
                                   color="black",
                                   family = "serif",
                                   size=13),
        plot.title = element_text(hjust = 0.5),
        axis.text.x = element_text(face = "bold",
                                   color = "black",
                                   size = 15),
        axis.text.y = element_text(face = "bold",
                                   color = "black",
                                   size = 15),
        axis.title.x = element_text(face = "bold",
                                    color = "black",
                                    size = 15),
        axis.title.y = element_text(face = "bold",
                                    color = "black",
                                    size = 15)) +
  geom_label_repel(
    data = dat_rep,
    aes(label = rownames(dat_rep)),
    max.overlaps = 20,
    size = 4,
    box.padding = unit(0.5, "lines"),
    min.segment.length = 0,
    point.padding = unit(0.8, "lines"), segment.color = "black", show.legend = FALSE )+
  labs(x=bquote(log[2]*(Fold~Change)),y=bquote(-log[10]*.(value_type)))
#volcano_plot
#dev.off()
ggsave(paste0(tmp_dir,'/02.volcano.png'), volcano_plot,width = 8, height = 6)
ggsave(paste0(tmp_dir,'/02.volcano.pdf'),volcano_plot,width = 8, height = 6)

# 密度热图------
library(ComplexHeatmap)

rt <- log2(edgeR::cpm(df)+1)
# rt <- rt[rownames(dat_rep),]
rt <- rt[rownames(sig_diff),]
group <- df.group

x<-rt
mat <- t(scale(t(x)))#归一化
df1 <- as.data.frame(mat)
mat[mat < (-2)] <- (-2)
mat[mat > 2] <- 2

comparison <- c("Control","tumor")
col <- c("#B72230", "#104680")
col <- setNames(col, c(comparison[2], comparison[1]))
col<- list(Group =col)
ht_opt$message = FALSE

p<- densityHeatmap(mat ,title = "Distribution as heatmap", ylab = " ",height = unit(3, "cm")) %v%
  HeatmapAnnotation(Group = group$group, col = col) %v%
  Heatmap(mat,
          row_names_gp = gpar(fontsize = 9),
          show_column_names = F,
          show_row_names = F,
          ###show_colnames = FALSE,
          name = "expression",
          cluster_rows = T,
          height = unit(6, "cm"),
          cluster_columns = FALSE,
          ###cluster_rows = FALSE,
          col = colorRampPalette(c("#0A878D", "white","#D80305"))(100))

pdf(paste0(tmp_dir,'/03.heatmap.pdf'),  w=6,h=6,family='serif')
print(p)
dev.off()

png(paste0(tmp_dir,'/03.heatmap.png'),w=6,h=6,units='in',res=600,family='serif')
print(p)
dev.off()


# intersect -----
DEGs1<- fread("../03_DEGs/01.DEG_sig.csv")
table(DEGs1$change)
# DOWN   UP 
# 1032  611 

venn_data <- list(DEGs1 = DEGs1$GeneSymbol , DEGs2=sig_diff_write$GeneSymbol)
DEGs3<- Reduce(intersect,venn_data)
DEGs3<- data.frame(symbol=DEGs3)
write.csv(DEGs3,"04.DEGs3.csv",row.names = F)
color <-  c("firebrick2","seagreen",'skyblue','orange')

library(ggvenn)
p<- ggvenn(venn_data,
           fill_color =color[1:length(venn_data)],
           show_percentage = FALSE,
           stroke_alpha = 0.5,
           stroke_size = 0.3,
           text_size = 4,
           stroke_color="black",
           stroke_linetype="solid",
           set_name_color=color[1:length(venn_data)],
           text_color = 'black')

ggsave('04.venn.pdf',p,w=5,h=5)
ggsave('04.venn.png',p,w=5,h=5)
