# Supplementary material for: Integrative Analysis Identified an Eight-Gene Risk Signature Linked to CDK7 and Explored Its Association with HCC Progression via RelA Phosphorylation
Source: Oncol Res. 2026 Jul 16;34(8):18. doi: 10.32604/or.2026.081711 (PMC13397321; doi:10.32604/or.2026.081711)
Supplement: Supplementary file 1 [file OncolRes-34-81711-s001.zip › Supplementary_File_S2/r-11.Cox.R]

rm(list = ls())
setwd("/data/nas1/linyulin/project/06.YQCS-10111-1/")
num_dir <- "./11_Cox"


if (! dir.exists(num_dir)){
  dir.create(num_dir)
} 
setwd(num_dir)

set.seed(123)

library(dplyr)
library(data.table)
library(tibble)
# 01 获取数据集  ---------------------------------------------------------------
## 表达矩阵
df <- log2(fread('../00_RawData/dat.fpkm.csv') %>% column_to_rownames(var='V1')+1)
## 生存信息
survival <- fread('../00_RawData/TCGA-LIHC.survival.tsv')[,-3]

dat <- df[,which(colnames(df)%in%survival$sample)]


##
DEGs3 <- read.csv("../10_DEGs2/04.DEGs3.csv" )

train_dat <- dat
train_dat <- t(train_dat)

## 合并生存数据
train_dat <- t(dat[DEGs3$symbol, colnames(dat) %in% survival$sample]) %>% as.data.frame()

train_dat$sample <- rownames(train_dat)
train_dat <- merge(survival,train_dat,by='sample')
train_dat <-train_dat %>%column_to_rownames("sample")
colnames(train_dat)


# 02.单因素cox -----------------------------------------------------------------
library(survival)
library(survminer)
colnames_sum <- colnames(train_dat)
colnames_sum <- gsub("-","_",colnames_sum)
colnames_sum <- gsub(" ","_",colnames_sum)
colnames(train_dat) <- colnames_sum
covariates <- colnames_sum[-which(colnames_sum %in% c("OS", "OS.time"))]

# Surv()函数产生一个生存对象  生存时间对生存的影响 对每一个变量构建生存分析公式
univ_formulas <- sapply(covariates,
                        function(x) as.formula(paste("Surv(OS.time, OS)~", x)))  #as.formula(). 将字符串转换成公式。构建formula对象
# coxph函数用于计算cox模型 循环对每一个特征做cox回归分析
univ_models <- lapply(univ_formulas,
                      function(x) {coxph(x, data = train_dat)})


## 02.1 COX建模并进行PH假定检验 ------------------------------------------------
univ_cox_zph <- lapply(univ_models,
                       function(x) {
                         y <- cox.zph(x)
                         #获取p值
                         p<-y$table[-nrow(y$table),][3]
                         chisq <- y$table[-nrow(y$table),][1]
                         df <- y$table[-nrow(y$table),][2]
                         res<-c(chisq,df,p)
                         names(res)<-c("chisq","df","p")
                         return(res)
                       })
univ_cox_zph <- t(as.data.frame(univ_cox_zph, check.names = FALSE))
univ_cox_zph <- as.data.frame(univ_cox_zph)
univ_cox_zph <- rownames(univ_cox_zph)[univ_cox_zph$p>0.05]

univ_results <- lapply(univ_models,
                       function(x){ 
                         x <- summary(x)
                         #获取p值
                         p.value<-signif(x$wald["pvalue"], digits=3)
                         #获取HR
                         HR <- signif(x$coef[2], digits=3);
                         #获取95%置信区间
                         HR.confint.lower <- signif(x$conf.int[,"lower .95"],3)
                         HR.confint.upper <- signif(x$conf.int[,"upper .95"],3)
                         HR <- paste0(HR, " (", 
                                      HR.confint.lower, "-", 
                                      HR.confint.upper, ")")
                         res<-c(p.value,HR)
                         names(res)<-c("p.value","HR (95% CI for HR)")
                         return(res)
                       })

## coef是公式中的回归系数b（有时候也叫beta值）。exp(coef)是cox模型中的风险比（HR）
## z代表wald统计量，是coef除以其标准误se(coef)。ower .95 upper .95则是exp(coef)的95%置信区间，可信区间越窄，可信度越高，你的实验越精确，越是真理。
res_mod <- t(as.data.frame(univ_results, check.names = FALSE))
res_mod <- as.data.frame(res_mod)
res_mod <- res_mod[rownames(res_mod)%in%univ_cox_zph, ]
res_results_0.05 <- res_mod[which(as.numeric(res_mod$p.value) < 0.05),]
res_results_0.05 <- na.omit(res_results_0.05)
dim(res_results_0.05)
### 15个过了单因素

write.csv(res_results_0.05, file = "01.univariate_cox_result_0.05.csv")


##  选取0.05结果进行后续分析
library(tidyr)
res_results_0.05_2 <- separate(res_results_0.05, "HR (95% CI for HR)",
                               into = c("HR", "HR.95L"),
                               sep = " ")
res_results_0.05_2 <- separate(res_results_0.05_2, "HR.95L",
                               into = c("HR.95L", "HR.95H"),
                               sep = "\\-")
res_results_0.05_2$HR.95L <- gsub("\\(", "", res_results_0.05_2$HR.95L)
res_results_0.05_2$HR.95H <- gsub("\\)", "", res_results_0.05_2$HR.95H)

res_results_0.05_2[,1:ncol(res_results_0.05_2)] <- as.numeric(unlist(res_results_0.05_2[,1:ncol(res_results_0.05_2)]))

##  选取HR前15基因进行图片绘制
# res_results_0.05_2 <- res_results_0.05_2[order(res_results_0.05_2$p.value),]
# res_results_0.05_2 <- res_results_0.05_2[1:15,]
hz <- paste(round(res_results_0.05_2$HR,3),
            "(",round(res_results_0.05_2$HR.95L,3),
            "-",round(res_results_0.05_2$HR.95H,3),")",sep = "")


tabletext <- cbind(c(NA,"Gene",rownames(res_results_0.05_2)),
                   c(NA,"P value",ifelse(res_results_0.05_2$p.value<0.001,
                                         "< 0.001",
                                         round(res_results_0.05_2$p.value,3))),
                   c(NA,"Hazard Ratio(95% CI)",hz))
nrow(tabletext) + 1

library(forestplot)

pdf(file = "02.univariate_cox_forest.pdf", height = 7, width = 8, onefile = F)
forestplot(labeltext=tabletext, 
           graph.pos=4,  #为Pvalue箱线图所在的位置
           is.summary = c(TRUE, TRUE,rep(FALSE, 57)),
           col=fpColors(box="red", lines="royalblue", zero = "gray50"),
           title = "Cox ProportionalHazards Model",
           mean=c(NA,NA,res_results_0.05_2$HR),
           lower=c(NA,NA,res_results_0.05_2$HR.95L), #95%置信区间下限
           upper=c(NA,NA,res_results_0.05_2$HR.95H), #95%置信区间上限
           boxsize=0.2,lwd.ci=3,   #箱子大小，线的宽度
           ci.vertices.height = 0.08,ci.vertices=TRUE, #置信区间用线宽、高、型
           zero=1,lwd.zero=0.5,    #zero线宽 基准线的位置
           colgap=unit(5,"mm"),    #列间隙
           #xticks = c(0.5,0.75,1,1.25,1.5),
           # xticks = c(0, 1,2,5,10,20,30), #横坐标刻度
           lwd.xaxis=2,            #X轴线宽
           lineheight = unit(0.8,"cm"), #固定行高
           graphwidth = unit(.5,"npc"), #图在表中的宽度比例
           cex=0.9, fn.ci_norm = fpDrawCircleCI, #误差条显示方式
           hrzl_lines = list("3" = gpar(col = "black", lty = 1, lwd = 2)),
           # hrzl_lines=list("2" = gpar(lwd=2, col="black"),
           #                 "3" = gpar(lwd=2, col="black"), #第三行顶部加黑线，引号内数字标记行位置
           #                 "59" = gpar(lwd=2, col="black")),#最后一行底部加黑线,"16"中数字为nrow(tabletext)+1
           # mar=unit(rep(0.01, times = 4), "cm"),#图形页边距
           #fpTxtGp函数中的cex参数设置各个组件的大小
           txt_gp=fpTxtGp(label=gpar(cex=1),
                          ticks=gpar(cex=0.8, fontface = "bold"),
                          xlab=gpar(cex = 1, fontface = "bold"),
                          title=gpar(cex = 1.5, fontface = "bold")),
           xlab="Hazard Ratio",
           grid = T) # 垂直于x轴的网格线，对应每个刻度
dev.off()

png(filename = "02.univariate_cox_forest.png", height = 550, width = 620)
forestplot(labeltext=tabletext, 
           graph.pos=4,  #为Pvalue箱线图所在的位置
           is.summary = c(TRUE, TRUE,rep(FALSE, 57)),
           col=fpColors(box="red", lines="royalblue", zero = "gray50"),
           title = "Cox ProportionalHazards Model",
           mean=c(NA,NA,res_results_0.05_2$HR),
           lower=c(NA,NA,res_results_0.05_2$HR.95L), #95%置信区间下限
           upper=c(NA,NA,res_results_0.05_2$HR.95H), #95%置信区间上限
           boxsize=0.2,lwd.ci=3,   #箱子大小，线的宽度
           ci.vertices.height = 0.08,ci.vertices=TRUE, #置信区间用线宽、高、型
           zero=1,lwd.zero=0.5,    #zero线宽 基准线的位置
           colgap=unit(5,"mm"),    #列间隙
           #xticks = c(0.5,0.75,1,1.25,1.5), #横坐标刻度
           lwd.xaxis=2,            #X轴线宽
           lineheight = unit(0.8,"cm"), #固定行高
           graphwidth = unit(.5,"npc"), #图在表中的宽度比例
           cex=0.9, fn.ci_norm = fpDrawCircleCI, #误差条显示方式
           hrzl_lines = list("3" = gpar(col = "black", lty = 1, lwd = 2)),
           # hrzl_lines=list("2" = gpar(lwd=2, col="black"),
           #                 "3" = gpar(lwd=2, col="black"), #第三行顶部加黑线，引号内数字标记行位置
           #                 "59" = gpar(lwd=2, col="black")),#最后一行底部加黑线,"16"中数字为nrow(tabletext)+1
           # mar=unit(rep(0.01, times = 4), "cm"),#图形页边距
           #fpTxtGp函数中的cex参数设置各个组件的大小
           txt_gp=fpTxtGp(label=gpar(cex=1),
                          ticks = gpar(cex=0.8, fontface = "bold"),
                          xlab = gpar(cex = 1, fontface = "bold"),
                          title = gpar(cex = 1.5, fontface = "bold")),
           xlab="Hazard Ratio",
           grid = T) # 垂直于x轴的网格线，对应每个刻度

dev.off()
