# Supplementary material for: Integrative Analysis Identified an Eight-Gene Risk Signature Linked to CDK7 and Explored Its Association with HCC Progression via RelA Phosphorylation
Source: Oncol Res. 2026 Jul 16;34(8):18. doi: 10.32604/or.2026.081711 (PMC13397321; doi:10.32604/or.2026.081711)
Supplement: Supplementary file 1 [file OncolRes-34-81711-s001.zip › Supplementary_File_S2/r-12.Lasso.R]

rm(list = ls())
setwd("/data/nas1/linyulin/project/06.YQCS-10111-1/")
num_dir <- "./12_Lasso"


if (! dir.exists(num_dir)){
  dir.create(num_dir)
} 
setwd(num_dir)


library(dplyr)
library(tibble)
library(data.table)

## 01.准备数据 ---------------------------------------------------------------  
dat <- log2(fread('../00_RawData/dat.tumor.csv') %>% column_to_rownames(var='V1')+1)
survival <- fread('../00_RawData/TCGA-LIHC.survival.tsv')[,-3]

gene <- read.csv("../11_Cox/01.univariate_cox_result_0.05.csv",header = T, row.names = 1, check.names = F)
dir_name <- "./"
## 合并生存数据
survival_dat <- t(na.omit(dat[rownames(gene),colnames(dat) %in% survival$sample]))
gene <- colnames(survival_dat)
train_dat <- survival_dat %>% data.frame()
train_dat$sample<-rownames(train_dat)
train_dat <- merge(survival,train_dat,by='sample')
train_dat<- train_dat%>%column_to_rownames("sample")
colnames(train_dat)


# ## 02.构建LASSO模型 ------------------------------------------------------------
library(survival)
library(survminer)
library(glmnet)

train_data <- train_dat
x_all <- subset(train_data, select = -c(OS, OS.time))
y_all <- subset(train_data, select = c(OS, OS.time))

## 拟合模型
fit <- glmnet(as.matrix(x_all), Surv(y_all$OS.time,y_all$OS),
              family = "cox")

# 03.测试随机种子     ---------------------------------------------------------

# for (i in c(1:1000)) {
#   set.seed(i)
#   cvfit = cv.glmnet(as.matrix(x_all),
#                     Surv(y_all$OS.time,y_all$OS),nfold=10,
#                     family = "cox")
#   coef.min = coef(cvfit, s = "lambda.min")
#   active.min = which(coef.min@i != 0)
#   lasso_geneids <- coef.min@Dimnames[[1]][coef.min@i+1]
#   if ((length(lasso_geneids) < 9 )&& length(lasso_geneids) > 2) {
#     print(i)
#     print(lasso_geneids)
# 
#   }
# }


### 03-1 根据种子交叉验证  ------------------------------------------------------
set.seed(1)
# 5 gene

cvfit = cv.glmnet(as.matrix(x_all),
                  Surv(y_all$OS.time,y_all$OS),nfold=10,
                  family = "cox")
coef.min = coef(cvfit, s = "lambda.min")  ## lambda.min & lambda.1se 取一个
cvfit$lambda.min
### [1] 0.03567037

### 找出那些回归系数没有被惩罚为0的
active.min = which(coef.min@i != 0)

coef.min

# 提取基因名称
lasso_geneids <- coef.min@Dimnames[[1]][coef.min@i+1]
lasso_geneids
# 8过7
#[1] "CALML3"  "B3GALT2" "SH2D5"   "ACTBP12" "ISM2"    "KRT4"    "MAGEA10"

## 保存筛选出的基因
write.csv(lasso_geneids, "01.lasso_genes.csv")
#saveRDS(lasso_geneids, file="lasso_geneids.rds")
saveRDS(cvfit,file="cvfit.rds")
saveRDS(coef.min,file="coef.min.rds")

ggsave(paste0(dir_name,"01.lasso.CV.png"), plot(cvfit), width = 6, height = 5, dpi = 300, units = "in", bg = "white")
ggsave(paste0(dir_name,"01.lasso.CV.pdf"), plot(cvfit), width = 6, height = 5, dpi = 300, units = "in", bg = "white")
ggsave(paste0(dir_name,"01.lasso.Coef.png"), plot(cvfit$glmnet.fit, xvar = 'lambda'), width = 6, height = 5, dpi = 300, units = "in", bg = "white")
ggsave(paste0(dir_name,"01.lasso.Coef.pdf"), plot(cvfit$glmnet.fit, xvar = 'lambda'), width = 6, height = 5, dpi = 300, units = "in", bg = "white")
