# Supplementary material for: Integrative Analysis Identified an Eight-Gene Risk Signature Linked to CDK7 and Explored Its Association with HCC Progression via RelA Phosphorylation
Source: Oncol Res. 2026 Jul 16;34(8):18. doi: 10.32604/or.2026.081711 (PMC13397321; doi:10.32604/or.2026.081711)
Supplement: Supplementary file 1 [file OncolRes-34-81711-s001.zip › Supplementary_File_S2/r-12.MultiCox.R]

rm(list = ls())
setwd("/data/nas1/linyulin/project/06.YQCS-10111-1/")
num_dir <- "./12_MultiCox"


if (! dir.exists(num_dir)){
  dir.create(num_dir)
} 
setwd(num_dir)


library(survival)
library(survminer)  
univariate_cox<-read.csv("../11_Cox/01.univariate_cox_result_0.05.csv",row.names = 1)

univariate_cox<- gsub("_","-",rownames(univariate_cox) )
## 表达矩阵
df <- fread("../00_RawData/dat.tcga.csv")%>% column_to_rownames(var='V1')
df <- log2(df+1)

## 生存信息
survival <- fread('../00_RawData/TCGA-LIHC.survival.tsv')[,-3]

dat <- df[,which(colnames(df)%in%survival$sample)]

train_dat <- dat
train_dat <- t(train_dat)


## 合并生存数据
train_dat <- t(dat[univariate_cox, colnames(dat) %in% survival$sample]) %>% as.data.frame()

train_dat$sample <- rownames(train_dat)
train_dat <- merge(survival,train_dat,by='sample')
train_dat <-train_dat %>%column_to_rownames("sample")
colnames(train_dat)

colnames_sum <- colnames(train_dat)
colnames_sum <- gsub("-","_",colnames_sum)
colnames_sum <- gsub(" ","_",colnames_sum)
colnames(train_dat) <- colnames_sum
covariates <- colnames_sum[-which(colnames_sum %in% c("OS", "OS.time"))]


cox_data <- as.formula(paste0('Surv(OS.time, OS)~',
                              paste(covariates,
                                    sep = '',
                                    collapse = '+')))
cox_more <- coxph(cox_data,
                  data = train_dat)
cox_zph <- cox.zph(cox_more)
cox_table <- cox_zph$table[-nrow(cox_zph$table),]

cox_formula <- as.formula(paste("Surv(OS.time, OS)~",
                                paste(rownames(cox_table)[cox_table[,3]>0.05],
                                      collapse = "+")))
cox_more_2 <- coxph(cox_formula, data = train_dat)

# 计算共线性
cox_correlation <- cor(train_dat[, rownames(cox_table)[cox_table[,3]>0.05]],
                       method = "pearson")
library(GGally)
cox_corr <- ggpairs(train_dat[, rownames(cox_table)[cox_table[,3]>0.05]],
                    axisLabels = "show") +
  theme_bw() +
  theme(panel.background = element_rect(color = "black",
                                        size = 1,
                                        fill = "white"),
        panel.grid = element_blank())
#cox_corr
# 评估共线性
library(rms)
vif <- vif(cox_more_2)
#some people said if the square root of VIF >2, they might be co-linear
sqrt(vif) < 2

# 多因素森林图
x <- summary(cox_more_2)
#获取p值
p.value<-signif(as.matrix(x$coefficients)[,5],2)
#获取HR
HR <-signif(as.matrix(x$coefficients)[,2],2)
#获取95%置信区间
HR.confint.lower <- signif(x$conf.int[,3],2)
HR.confint.upper <- signif(x$conf.int[,4],2)
multi_res=data.frame(p.value=p.value,
                     'HR (95% CI for HR)'=paste(HR," (",HR.confint.lower,"-",HR.confint.upper,")",sep=""),
                     stringsAsFactors = F,
                     check.names = F)
multi_res
write.csv(multi_res,
          file = "01.multivariate_cox_result.csv",
          quote = F,
          row.names = T)


library(tidyr)
res_results_0.05_2 <- multi_res
res_results_0.05_2 <- separate(multi_res, "HR (95% CI for HR)",
                               into = c("HR", "HR.95L", "HR.95H"),
                               sep = " ")
res_results_0.05_2 <- separate(res_results_0.05_2, "HR.95L",
                               into = c("HR.95L", "HR.95H"),
                               sep = "\\-")
res_results_0.05_2$HR.95L <- gsub("\\(", "", res_results_0.05_2$HR.95L)
res_results_0.05_2$HR.95H <- gsub("\\)", "", res_results_0.05_2$HR.95H)

res_results_0.05_2[,1:ncol(res_results_0.05_2)] <- as.numeric(unlist(res_results_0.05_2[,1:ncol(res_results_0.05_2)]))

res_results_0.05_2 <- res_results_0.05_2[order(res_results_0.05_2$HR),]

hz <- paste(round(res_results_0.05_2$HR,3),
            "(",round(res_results_0.05_2$HR.95L,3),
            "-",round(res_results_0.05_2$HR.95H,3),")",sep = "")


tabletext <- cbind(c(NA, "Gene",rownames(res_results_0.05_2)),
                   c(NA,"P value",ifelse(res_results_0.05_2$p.value<0.001,
                                         "< 0.001",
                                         round(res_results_0.05_2$p.value,3))),
                   c(NA,"Hazard Ratio(95% CI)",hz))
nrow(tabletext) + 1
library(forestplot)
pdf(file = "01.multivariate_cox_forest.pdf", height = 5, width = 9, onefile = F)
forestplot(labeltext=tabletext,
           graph.pos=4,  #为Pvalue箱线图所在的位置
           is.summary = c(TRUE, TRUE,rep(FALSE, 57)),
           col=fpColors(box="red", lines="royalblue", zero = "gray50"),
           mean=c(NA,NA,res_results_0.05_2$HR),
           lower=c(NA,NA,res_results_0.05_2$HR.95L), #95%置信区间下限
           upper=c(NA,NA,res_results_0.05_2$HR.95H), #95%置信区间上限
           boxsize=0.1,lwd.ci=3,   #箱子大小，线的宽度
           ci.vertices.height = 0.08,ci.vertices=TRUE, #置信区间用线宽、高、型
           zero=1,lwd.zero=0.5,    #zero线宽 基准线的位置
           colgap=unit(5,"mm"),    #列间隙
           xticks = c(0,0.5,1,1.5,2), #横坐标刻度
           lwd.xaxis=2,            #X轴线宽
           lineheight = unit(1.2,"cm"), #固定行高
           graphwidth = unit(.5,"npc"), #图在表中的宽度比例
           cex=0.9, fn.ci_norm = fpDrawCircleCI, #误差条显示方式
           hrzl_lines = list("3" = gpar(col = "black", lty = 1, lwd = 2)),
           # hrzl_lines=list("2" = gpar(lwd=2, col="black"),
           #                 "3" = gpar(lwd=2, col="black"), #第三行顶部加黑线，引号内数字标记行位置
           #                 "59" = gpar(lwd=2, col="black")),#最后一行底部加黑线,"16"中数字为nrow(tabletext)+1
           # mar=unit(rep(0.01, times = 4), "cm"),#图形页边距
           #fpTxtGp函数中的cex参数设置各个组件的大小
           txt_gp=fpTxtGp(label=gpar(cex=1),
                          ticks=gpar(cex=0.8, fontface = "bold"),
                          xlab=gpar(cex = 1, fontface = "bold"),
                          title=gpar(cex = 1.25, fontface = "bold")),
           xlab="Hazard Ratio",
           grid = T) # 垂直于x轴的网格线，对应每个刻度
dev.off()
png(file = "01.multivariate_cox_forest.png", height = 400, width = 700)
forestplot(labeltext=tabletext,
           graph.pos=4,  #为Pvalue箱线图所在的位置
           is.summary = c(TRUE, TRUE,rep(FALSE, 57)),
           col=fpColors(box="red", lines="royalblue", zero = "gray50"),
           mean=c(NA,NA,res_results_0.05_2$HR),
           lower=c(NA,NA,res_results_0.05_2$HR.95L), #95%置信区间下限
           upper=c(NA,NA,res_results_0.05_2$HR.95H), #95%置信区间上限
           boxsize=0.1,lwd.ci=3,   #箱子大小，线的宽度
           ci.vertices.height = 0.08,ci.vertices=TRUE, #置信区间用线宽、高、型
           zero=1,lwd.zero=0.5,    #zero线宽 基准线的位置
           colgap=unit(5,"mm"),    #列间隙
           xticks = c(0,0.5,1,1.5,2), #横坐标刻度
           lwd.xaxis=2,            #X轴线宽
           lineheight = unit(1.2,"cm"), #固定行高
           graphwidth = unit(.5,"npc"), #图在表中的宽度比例
           cex=0.9, fn.ci_norm = fpDrawCircleCI, #误差条显示方式
           hrzl_lines = list("3" = gpar(col = "black", lty = 1, lwd = 2)),
           # hrzl_lines=list("2" = gpar(lwd=2, col="black"),
           #                 "3" = gpar(lwd=2, col="black"), #第三行顶部加黑线，引号内数字标记行位置
           #                 "59" = gpar(lwd=2, col="black")),#最后一行底部加黑线,"16"中数字为nrow(tabletext)+1
           # mar=unit(rep(0.01, times = 4), "cm"),#图形页边距
           #fpTxtGp函数中的cex参数设置各个组件的大小
           txt_gp=fpTxtGp(label=gpar(cex=1),
                          ticks=gpar(cex=0.8, fontface = "bold"),
                          xlab=gpar(cex = 1, fontface = "bold"),
                          title=gpar(cex = 1.25, fontface = "bold")),
           xlab="Hazard Ratio",
           grid = T) # 垂直于x轴的网格线，对应每个刻度
dev.off()

C_index <- cox_more_2$concordance['concordance']
if(C_index >= 0.9){
  print("High accuracy")
}else{
  if(C_index < 0.9 & C_index >= 0.7){
    print("Medium accuracy")
  }else{
    print("Low accuracy")
  }
}
sum.surv<-summary(cox_more_2)
c_index<-sum.surv$concordance
c_index


cox_more_2$coefficients
outCol=c("OS","OS.time",coxGene)
riskScore=predict(cox_more_2,type="lp",newdata=train_data)
train_data$riskScore_out  <- riskScore
risk_out2<- train_data[,c(1,2,ncol(train_data))]

###  最佳截断值
res.cut <- surv_cutpoint(risk_out2, time = 'OS.time',
                         event = 'OS',
                         variables = 'riskScore_out')

risk=as.vector(ifelse(riskScore>res.cut$cutpoint,0,1))
risk <- as.data.frame(c(cbind(id=rownames(cbind(train_data[,outCol],
                                                riskScore,
                                                risk)),
                              cbind(train_data[,outCol],
                                    riskScore,
                                    risk))))
table(risk$risk)

# coxGene=rownames(as.data.frame(cox_more_2$coefficients))
# outCol=c("OS","OS.time",coxGene)
# 
# risk=as.vector(ifelse(riskScore>median(riskScore),0,1))
# 
# risk <- as.data.frame(c(cbind(id=rownames(cbind(train_data[,outCol],
#                                                 riskScore,
#                                                 risk)),
#                               cbind(train_data[,outCol],
#                                     riskScore,
#                                     risk))))
# table(risk$risk)


write.csv(risk,file = '02.risk.csv',row.names = F)


library(ggplot2)
library(ggthemes)
library(Ipaper)
median(riskScore)
# [1] 0.1202076
risk_dis <- ggplot(risk, aes(x=reorder(id, riskScore), 
                             y=riskScore, 
                             color = factor(risk, 
                                            levels = c(0, 1), 
                                            labels = c("High Risk", "Low Risk")))) +
  geom_point() +
  scale_color_manual(values = c("#A73030FF", "#0073C2FF")) + 
  scale_x_discrete(breaks = risk[order(risk$riskScore),]$id[c(1,100,200,300,400,500,600,700,800,900,1000,1100)],
                   labels = c(1,100,200,300,400,500,600,700,800,900,1000,1100),
                   expand = c(0.02,0)) +
  geom_vline(xintercept = nrow(risk[which(risk$risk==1),]) + 0.5,
             lty = 2) +
  geom_hline(yintercept = median(riskScore),
             lty =2) +
  labs(x = "Patients(increasing risk score)",
       y = "Risk Score",
       title = "Train Risk Score Distribution") + 
  theme_base() +
  theme(legend.title = element_blank(),
        legend.key = element_blank(),
        legend.justification = c(0,1),
        legend.position = c(0,1),
        #        legend.margin = margin(c(-5,4,4,3)),
        legend.background = element_rect(color = "black", size = .3),
        plot.title = element_text(size = 15, hjust = 0.5))
risk_dis
ggsave(filename = '01.Train_Risk_Score_Distribution.pdf',risk_dis,w=7,h=5)
ggsave(filename = '01.Train_Risk_Score_Distribution.png',risk_dis,w=7,h=5)
surv_stat <- ggplot(risk, aes(x=reorder(id, riskScore),
                              y=OS.time/365,
                              color = factor(OS,
                                             levels = c(0,1),
                                             labels = c("Alive", "Dead")))) +
  geom_point() +
  scale_color_manual(values = c("#0073C2FF","#A73030FF")) +
  scale_x_discrete(breaks = risk[order(risk$riskScore),]$id[c(1,100,200,300,400,500,600,700,800,900,1000,1100)],
                   labels = c(1,100,200,300,400,500,600,700,800,900,1000,1100),
                   expand = c(0.02,0)) +
  ylim(c(0,30))+
  geom_vline(xintercept = nrow(risk[which(risk$risk==1),]) + 0.5,
             lty = 2) +
  labs(x = "Patients(increasing risk score)",
       y = "Survival time(Years)",
       title = "Train survival state distribution") + 
  theme_base() +
  theme(legend.title = element_blank(),
        legend.key = element_blank(),
        legend.justification = c(0,1),
        legend.position = c(0,1),
        #        legend.margin = margin(c(-5,4,4,3)),
        legend.background = element_rect(color = "black", size = .3),
        plot.title = element_text(size = 15, hjust = 0.5))

surv_stat
ggsave(filename = '02.Train_survival_state_Distribution.pdf',surv_stat,w=7,h=5)
ggsave(filename = '02.Train_survival_state_Distribution.png',surv_stat,w=7,h=5)
## 05-2 KM曲线和ROC曲线------
kmfit<-survfit(Surv(OS.time, OS) ~ risk, data =  risk)
train_survival_median <- ggsurvplot(kmfit,
                                    pval = TRUE, 
                                    conf.int = F,
                                    legend.labs=c("High risk","Low risk" ),
                                    legend.title="Risk score",
                                    title="Train KM",
                                    font.main = c(15,"bold"),
                                    risk.table = TRUE, 
                                    risk.table.col = "strata", 
                                    linetype = "strata", 
                                    surv.median.line = "hv", 
                                    ggtheme = theme_bw(), 
                                    palette = c("#A73030FF", "#0073C2FF"))
train_survival_median

riskscore <- function(survival_cancer_df,
                      candidate_genes_for_cox,
                      cox_report){
  library("dplyr")
  risk_score_table <- survival_cancer_df[, candidate_genes_for_cox]
  for (each_sig_gene in colnames(risk_score_table)){
    risk_score_table$each_sig_gene <- risk_score_table[,each_sig_gene]*
      (summary(cox_report)$coefficients[each_sig_gene,1])
  }
  risk_score_table <- cbind(risk_score_table,
                            "total_risk_score"=exp(rowSums(risk_score_table))) %>%
    cbind(survival_cancer_df[,c("OS.time", "OS")])
  risk_score_table <- risk_score_table[,c("OS.time",
                                          "OS",
                                          candidate_genes_for_cox,
                                          "total_risk_score")]
}

multi_ROC <- function(time_vector, risk_score_table){
  library(survivalROC)
  single_ROC <- function(single_time){
    for_ROC <- survivalROC(Stime=risk_score_table$OS.time,
                           status=risk_score_table$OS,
                           marker=risk_score_table$riskScore,
                           predict.time=single_time,
                           method = 'KM')
    data.frame('True_positive'=for_ROC$TP, 'False_positive'=for_ROC$FP,
               'Cut_values'=for_ROC$cut.values, 'Time'=rep(single_time, length(for_ROC$TP)),
               'AUC'=rep(for_ROC$AUC, length(for_ROC$TP)))
  }
  multi_ROC_list <- lapply(time_vector, single_ROC)
  do.call(rbind, multi_ROC_list)
}
for_multi_ROC <- multi_ROC(time_vector = c(365*seq(1,5,2)), 
                           risk_score_table = risk)
table(for_multi_ROC$AUC)
for_multi_ROC$Time <- factor(for_multi_ROC$Time)
# 画ROC曲线 
library(scales)
library(geomROC)
library(plotROC)
auc_y1 <- round(for_multi_ROC[which(for_multi_ROC$Time==365),5][1],2)
# auc_y2 <- round(for_multi_ROC[which(for_multi_ROC$Time==730),5][1],2)
auc_y3 <- round(for_multi_ROC[which(for_multi_ROC$Time==1095),5][1],2)
auc_y5 <- round(for_multi_ROC[which(for_multi_ROC$Time==1825),5][1],2)
# auc_y7 <- round(for_multi_ROC[which(for_multi_ROC$Time==2555),5][1],2)
ROC <- ggplot(for_multi_ROC, aes(x=False_positive,
                                 y=True_positive, 
                                 label=Cut_values, 
                                 color=Time)) + 
  scale_color_manual(breaks = c("365","1095","1825"),
                     labels = c("1 years", "3 years","5 years"),
                     values = c("#4682B4", "#FF4040", "#20B2AA")) +
  plotROC::geom_roc(labels = F, stat = 'identity') + 
  style_roc() + 
  geom_abline(slope = 1, intercept = 0, color = 'gray', linetype=2) +
  theme_bw() +
  labs(title = "Train ROC") +
  theme(panel.background = element_rect(colour = 'black', size = 1, fill = 'white'),
        panel.grid = element_blank(),
        plot.title = element_text(size = 15, hjust = 0.5, face = "bold")) +
  # annotate('text', x=.75, y=.25, label=paste('AUC of 1 years =', round(auc_y1,2))) + 
  # annotate('text', x=.75, y=.15, label=paste('AUC of 3 years =', round(auc_y3,2))) + 
  # annotate('text', x=.75, y=.05, label=paste('AUC of 5 years =', round(auc_y5,2))) +
  annotate("text", x=0.75, y=c(0.25, 0.15, 0.05),
           label = c(paste('AUC of 1 years =', format(auc_y1,nsmall=2)),
                     paste('AUC of 3 years =', format(auc_y3,nsmall=2)),
                     paste('AUC of 5 years =', format(auc_y5,nsmall=2))))
ROC
ggsave('04.Train_ROC.png', ROC,width = 5, height = 4)
ggsave('04.Train_ROC.pdf', ROC,width = 5, height = 4)

# ### 表达热图----------
# library(pheatmap)
# library(ggplot2)
# library(RColorBrewer)
# library(gplots)
# mul.dat<-dat.tcga[rownames(multi_res),]
# group_rt<-data.frame(sample=risk$id,group=risk$riskScore)
# group_rt$group<-ifelse(group_rt$group>median(group_rt$group),'High risk','Low risk')
# group_rt<-group_rt[order(group_rt$group),]
# rt<-mul.dat[,group_rt$sample]
# group_rt<-group_rt$group%>%as.data.frame()
# colnames(group_rt)<-'group'
# rownames(group_rt)<-colnames(rt)
# x<-log2(rt+0.01)
# #x<-log2(heat+1)
# #x<-t(scale(t(heat)))
# ann_colors<-list(
#   group = c('Low risk'="darkblue",'High risk'="firebrick3"))
# #annotation_raw<-data.frame(row.names = rownames(heat),
# #                           Change=factor(rep(c('Down','Up'),c(10,10))))
# library(pheatmap)
# pdf('05.heatmap.pdf',w=7,h=3)
# pheatmap(mat=x,
#          annotation_col = group_rt,
#          color=bluered(100),
#          #       annotation_row = annotation_raw,
#          scale = "row",
#          annotation_colors = ann_colors,
#          fontsize = 12,
#          show_colnames = F,
#          cluster_cols = F,
#          cluster_rows = T,
#          annotation_names_row = F)
# dev.off()
# png('05.heatmap.png',w=7,h=3,units = 'in',res = 600)
# pheatmap(mat=x,
#          annotation_col = group_rt,
#          color=bluered(100),
#          #       annotation_row = annotation_raw,
#          scale = "row",
#          annotation_colors = ann_colors,
#          fontsize = 12,
#          show_colnames = F,
#          cluster_cols = F,
#          cluster_rows = T,
#          annotation_names_row = F)
# dev.off()


# 01.读取数据及处理
library(lance)
library(readxl)
library(readr)
library(tidyverse)
library(survival)
library(survminer)
library(ggplot2)
library(ggthemes)
library(Ipaper)
library(timeROC)


#survival <- read.table(file = '/data/nas1/luchunlin/Validation.set/LIHC_validation/survival.va(GSE10186).xls',sep="\t",header=1)
#survival <- read.table(file = '/data/nas1/luchunlin/Validation.set/LIHC_validation/survival.va(GSE15654).xls',sep="\t",header=1)
#survival <- read.table(file = '/data/nas1/luchunlin/Validation.set/LIHC_validation/survival.va(GSE54236).xls',sep="\t",header=1)


dat.va <- read.table("/data/nas1/luchunlin/Validation.set/LIHC_validation/dat.va(GSE15654).xls",sep="\t")
survival.va <- read.table(file = '/data/nas1/luchunlin/Validation.set/LIHC_validation/survival.va(GSE15654).xls',sep="\t",header=1)

test_data<-t(dat.va[,survival.va$sample])%>%as.data.frame()
# test_data<-log2(test_data+1)
#test_data<-scale(test_data)%>%as.data.frame()
test_data$sample<-rownames(test_data)
test_data<-merge(survival.va,test_data,by='sample')
test_data<-column_to_rownames(test_data,var='sample')


temp<- rownames(cox_table)[cox_table[,3]>0.05] [rownames(cox_table)[cox_table[,3]>0.05] %in% colnames(test_data)]

cox_formula <- as.formula(paste("Surv(OS.time, OS)~",
                                paste(temp,
                                      collapse = "+")))
cox_more_2 <- coxph(cox_formula, data = train_data)


riskScore_out = predict(cox_more_2,type="lp",newdata=test_data)
risk_out=as.vector(ifelse(riskScore_out>median(riskScore_out),0,1))
risk_out <- as.data.frame(c(cbind(id=rownames(cbind(test_data[,c("OS","OS.time",temp)],
                                                    riskScore_out,
                                                    risk_out)),
                                  cbind(test_data[,c("OS","OS.time",temp)],
                                        riskScore_out,
                                        risk_out))))


library(survivalROC)
multi_ROC <- function(time_vector, risk_score_table){
  library(survivalROC)
  single_ROC <- function(single_time){
    for_ROC <- survivalROC(Stime=risk_score_table$OS.time,
                           status=risk_score_table$OS,
                           marker=risk_score_table$riskScore,
                           predict.time=single_time,
                           method = 'KM')
    data.frame('True_positive'=for_ROC$TP, 'False_positive'=for_ROC$FP,
               'Cut_values'=for_ROC$cut.values, 'Time'=rep(single_time, length(for_ROC$TP)),
               'AUC'=rep(for_ROC$AUC, length(for_ROC$TP)))
  }
  multi_ROC_list <- lapply(time_vector, single_ROC)
  do.call(rbind, multi_ROC_list)
}
for_multi_ROC <- multi_ROC(time_vector = c(365*seq(1,5,2)), 
                           risk_score_table = risk_out)
for_multi_ROC$Time <- factor(for_multi_ROC$Time)
table(for_multi_ROC$AUC)
#devtools::install_github('yikeshu0611/geomROC')
library(scales)
library(geomROC)
library(plotROC)
library(ggthemes)

auc_y1 <- round(for_multi_ROC[which(for_multi_ROC$Time==365),5][1],2)
auc_y2 <- round(for_multi_ROC[which(for_multi_ROC$Time==730),5][1],2)
auc_y3 <- round(for_multi_ROC[which(for_multi_ROC$Time==1095),5][1],2)
auc_y5 <- round(for_multi_ROC[which(for_multi_ROC$Time==1825),5][1],2)
auc_y7 <- round(for_multi_ROC[which(for_multi_ROC$Time==2555),5][1],2)
ROC <- ggplot(for_multi_ROC, aes(x=False_positive,
                                 y=True_positive, 
                                 label=Cut_values, 
                                 color=Time)) + 
  scale_color_manual(breaks = c("365","730","1095"),
                     labels = c("1 years", "2 years","3 years"),
                     values = c("#4682B4", "#FF4040", "#20B2AA")) +
  plotROC::geom_roc(labels = F, stat = 'identity') + 
  style_roc() + 
  geom_abline(slope = 1, intercept = 0, color = 'gray', linetype=2) +
  theme_bw() +
  labs(title = "Test ROC") +
  theme(panel.background = element_rect(colour = 'black', size = 1, fill = 'white'),
        panel.grid = element_blank(),
        plot.title = element_text(size = 15, hjust = 0.5, face = "bold")) +
  # annotate('text', x=.75, y=.25, label=paste('AUC of 1 years =', round(auc_y1,2))) + 
  # annotate('text', x=.75, y=.15, label=paste('AUC of 3 years =', round(auc_y3,2))) + 
  # annotate('text', x=.75, y=.05, label=paste('AUC of 5 years =', round(auc_y5,2))) +
  annotate("text", x=0.75, y=c(0.25, 0.15, 0.05),
           label = c(paste('AUC of 1 years =', format(auc_y1,nsmall=2)),
                     paste('AUC of 2 years =', format(auc_y3,nsmall=2)),
                     paste('AUC of 3 years =', format(auc_y5,nsmall=2))))
ROC
