# Supplementary material for: Integrative Analysis Identified an Eight-Gene Risk Signature Linked to CDK7 and Explored Its Association with HCC Progression via RelA Phosphorylation
Source: Oncol Res. 2026 Jul 16;34(8):18. doi: 10.32604/or.2026.081711 (PMC13397321; doi:10.32604/or.2026.081711)
Supplement: Supplementary file 1 [file OncolRes-34-81711-s001.zip › Supplementary_File_S2/r-13.Riskmodel.R]

rm(list = ls())
setwd("/data/nas1/linyulin/project/06.YQCS-10111-1/")
num_dir <- "./13_Riskmodel"


if (! dir.exists(num_dir)){
  dir.create(num_dir)
} 
setwd(num_dir)


library(lance)
library(readxl)
library(readr)
library(tidyverse)
library(data.table)
library(tibble)
library(dplyr)
library(survival)
library(survminer)
## 01.获取数据集 ---------------------------------------------------------------  
dat <- log2(fread('../00_RawData/dat.tumor.csv') %>% column_to_rownames(var='V1')+1)
survival <- fread('../00_RawData/TCGA-LIHC.survival.tsv')[,-3]
gene <- read.csv("../12_Lasso/01.lasso_genes.csv",header = T, row.names = 1, check.names = F)
dir_name <- "./"
## 合并生存数据
survival_dat <- t(na.omit(dat[gene$x,colnames(dat) %in% survival$sample]))
gene <- colnames(survival_dat)
train_dat <- survival_dat %>% data.frame()
train_dat$sample<-rownames(train_dat)
train_dat <- merge(survival,train_dat,by='sample')
train_dat<- train_dat%>%column_to_rownames("sample")
colnames(train_dat)

train_data <- train_dat
x_all <- subset(train_data, select = -c(OS, OS.time))
y_all <- subset(train_data, select = c(OS, OS.time))

## 04.风险分组   ---------------------------------------------------------
#多因素
multiCox <- coxph(Surv(OS.time, OS) ~ ., data =  train_data)
riskScore <- predict(multiCox,type = 'risk',newx = multiCox) 
riskScore <- as.numeric(riskScore) #转换为数值类型
class(riskScore) #获取R语言对象的类别信息


risk <- as.vector(ifelse(riskScore > median(riskScore),'1','0')) #将对象转换为向量


risk <- as.data.frame(c(cbind(id = rownames(cbind(train_data,
                                                  riskScore,
                                                  risk)),
                              cbind(train_data,
                                    riskScore,
                                    risk))))

risk2 <- risk
risk2$risk <- ifelse(risk2$risk == 1,'High Risk','Low Risk')
table(risk2$risk)
# 
# High Risk  Low Risk 
# 184       184 


write.csv(risk2,file = 'risk.csv')
saveRDS(risk2,file= "riskScore.RDS")


# 2.K-M曲线 --------------------------------------------------------------------
library(ggplot2)
library(ggthemes)
library(Ipaper)

kmfit <- survfit(Surv(OS.time, OS) ~ risk, data = risk2) 
surv_pvalue(kmfit)   

pdf('01.KM.pdf',w=7,h=7,onefile=F,family='Times')
s_surv <- ggsurvplot(kmfit,
                     pval = TRUE,   #!!
                     conf.int = F,
                     legend.labs = c("High","Low" ),
                     legend.title = "Risk",
                     #title = "TCGA-STAD",
                     risk.table = TRUE,
                     risk.table.col = "strata",
                     # linetype = "strata",
                     # surv.median.line = "hv",
                     ggtheme = theme_bw(),
                     palette = c("#dc143c","#6495ed"))

s_surv$table <- s_surv$table +
  labs(x = "Time (days)") +
  theme(panel.grid = element_blank(),
        legend.position = "none",
        axis.title.y = element_text(size = 18, face = "bold", family = "Times"),
        axis.title.x = element_text(size = 18, face = "bold", family = "Times"),
        axis.text = element_text(size = 16, face = "bold", family = "Times"),
        plot.title = element_text(size = 20, face = "bold", family = "Times"),
        text = element_text(size = 18, face = "bold", family = "Times"))
s_surv$plot <- s_surv$plot +
  labs(x = "Time (days)") +
  labs(y = "Survival Probability") +
  theme(panel.grid = element_blank(),
        legend.title = element_blank(),
        legend.justification = c(1,1),
        legend.position = c(1,1),
        legend.margin =  ggplot2::margin(c(-5,4,4,3)),
        legend.background = element_rect(fill = "white", color = "black", size = 0.2),
        axis.title.y = element_text(size = 16, face = "bold", family = "Times"),
        axis.title.x = element_text(size = 16, face = "bold", family = "Times"),
        axis.text = element_text(size = 14, face = "bold", family = "Times"),
        plot.title = element_text(size = 18, face = "bold", hjust = 0.5, family = "Times"),
        legend.text = element_text(size = 16, face = "bold", family = "Times"),
        text = element_text(size = 20, face = "bold", family = "Times"))
# s_surv[["plot"]][["layers"]][[4]][["aes_params"]][["label"]] <- as.expression(bquote(italic('p')==.(round(surv_pvalue(kmfit, method =  "survdiff")[,2],10))))
print(s_surv)
dev.off()

png('01.KM.png',w=7,h=7,family='Times',units='in',res=600)
s_surv <- ggsurvplot(kmfit,
                     pval = TRUE,   #!!
                     conf.int = F,
                     legend.labs = c("High","Low" ),
                     legend.title = "Risk",
                     #title = "TCGA-STAD",
                     risk.table = TRUE,
                     risk.table.col = "strata",
                     # linetype = "strata",
                     # surv.median.line = "hv",
                     ggtheme = theme_bw(),
                     palette = c("#dc143c","#6495ed"))

s_surv$table <- s_surv$table +
  labs(x = "Time (days)") +
  theme(panel.grid = element_blank(),
        legend.position = "none",
        axis.title.y = element_text(size = 18, face = "bold", family = "Times"),
        axis.title.x = element_text(size = 18, face = "bold", family = "Times"),
        axis.text = element_text(size = 16, face = "bold", family = "Times"),
        plot.title = element_text(size = 20, face = "bold", family = "Times"),
        text = element_text(size = 18, face = "bold", family = "Times"))
s_surv$plot <- s_surv$plot +
  labs(x = "Time (days)") +
  labs(y = "Survival Probability") +
  theme(panel.grid = element_blank(),
        legend.title = element_blank(),
        legend.justification = c(1,1),
        legend.position = c(1,1),
        legend.margin =  ggplot2::margin(c(-5,4,4,3)),
        legend.background = element_rect(fill = "white", color = "black", size = 0.2),
        axis.title.y = element_text(size = 16, face = "bold", family = "Times"),
        axis.title.x = element_text(size = 16, face = "bold", family = "Times"),
        axis.text = element_text(size = 14, face = "bold", family = "Times"),
        plot.title = element_text(size = 18, face = "bold", hjust = 0.5, family = "Times"),
        legend.text = element_text(size = 16, face = "bold", family = "Times"),
        text = element_text(size = 20, face = "bold", family = "Times"))
# s_surv[["plot"]][["layers"]][[4]][["aes_params"]][["label"]] <- as.expression(bquote(italic('p')==.(round(surv_pvalue(kmfit, method =  "survdiff")[,2],10))))
print(s_surv)
dev.off()


# 3-1.time ROC -------------------------------------------------------------------
library(timeROC)
risk <- risk2


ROC <- risk
time_roc_res <- timeROC(
  T = ROC$OS.time,
  delta =ROC$OS,
  marker = ROC$riskScore,
  cause = 1,
  weighting="marginal",
  times = c(1 * 365, 3 * 365, 5 * 365),
  ROC = TRUE,
  iid = TRUE
)

time_ROC_df <- data.frame(
  TP_1year = time_roc_res$TP[, 1],
  FP_1year = time_roc_res$FP[, 1],
  TP_2year = time_roc_res$TP[, 2],
  FP_2year = time_roc_res$FP[, 2],
  TP_3year = time_roc_res$TP[, 3],
  FP_3year = time_roc_res$FP[, 3]
  
)

library(ggplot2)
p3<- ggplot(data = time_ROC_df) +
  geom_line(aes(x = FP_1year, y = TP_1year), size = 1, color = "#BC3C29FF") +
  geom_line(aes(x = FP_2year, y = TP_2year), size = 1, color = "#0072B5FF") +
  geom_line(aes(x = FP_3year, y = TP_3year), size = 1, color = "#E18727FF") +
  geom_abline(slope = 1, intercept = 0, color = "grey", size = 1, linetype = 2) +
  theme_bw() +
  ggtitle('Method=KM\n Year = 1,3,5')+
  annotate("text",family='Times',
           x = 0.75, y = 0.35, size = 6,
           label = paste0("AUC at 1 years = ", sprintf("%.2f", time_roc_res$AUC[[1]])), color = "#BC3C29FF"
  ) +
  annotate("text",family='Times',
           x = 0.75, y = 0.25, size = 6,
           label = paste0("AUC at 3 years = ", sprintf("%.2f", time_roc_res$AUC[[2]])), color = "#0072B5FF"
  ) +
  annotate("text",family='Times',
           x = 0.75, y = 0.15, size = 6,
           label = paste0("AUC at 5 years = ", sprintf("%.2f", time_roc_res$AUC[[3]])), color = "#E18727FF"
  ) +
  labs(x = "False positive rate", y = "True positive rate") +
  theme(
    plot.title = element_text(hjust = 0.5, face = "bold",color = "black",size = 24,family='Times'),
    axis.text.x = element_text(color = "black",size = 19,family='Times'),
    axis.text.y = element_text(color = "black",size = 19,family='Times'),
    axis.title.x = element_text(face = "bold",color = "black",size = 22,family='Times'),
    axis.title.y = element_text(face = "bold",color = "black",size = 22,family='Times'),
  )

ggsave('02.timeROC.pdf',p3,w=8,h=8)
ggsave('02.timeROC.png',p3,w=8,h=8)


# 4.生存状态 -------------------------------------------------------------------
rt<-risk
rt <- rt[order(rt$riskScore),]
riskClass <- rt[,"risk"]
lowLength <- length(riskClass[riskClass=="Low Risk"])
highLength <- length(riskClass[riskClass=="High Risk"])
color=as.vector(rt$OS)
color[color==1]="#dc143c"     ##1:dead, 0:alive
color[color==0]="#6495ed"

pdf(file="03.survStat.pdf",width = 10,height = 6)
par(pin = c(4,4), mar = c(6,6,6,1),family='serif')
# pin: 以英寸表示的图形尺寸（宽和高）
# mai: 以数值向量表示的边界大小，顺序为“下、左、上、右”，单位为英寸
# mar: 以数值向量表示的边界大小，顺序为“下、左、上、右”，单位为英分。默认（5,4,4,2）+ 0.1
plot(rt$OS.time/365,
     pch=19,
     xlab="Patients (increasing risk socre)",
     ylab="Time (years)",
     col=color,
     cex.axis=1.8,  ##坐标轴刻度文字的缩放倍数。类似cex。
     cex.lab=2.0,   ##坐标轴刻度文字的缩放倍数。类似cex。
     cex.main=2.0,   ##标题的缩放倍数。
     font.axis = 2,
     font.lab = 2,
     font.main = 2,
     font.sub =2,
     #main="\n Risk Score Distribution"
)
abline(v=lowLength,lty=2)
legend("topright",c(paste("Dead"),
                    paste("Alive")),
       x.intersp=1, y.intersp=0.8,
       pch =20,col=c("#dc143c","#6495ed"),
       bty = "1",# bty框的类型  ,n:无边框  1：有边框
       seg.len=1,cex=1.5,
       text.font = 2)
#title(main = "TCGA-STAD",cex.main=2)
dev.off()


png(file="03.survStat.png",width = 10,height = 6,units='in',res=600 )
par(pin = c(4,4), mar = c(6,6,6,1),family='serif')
# pin: 以英寸表示的图形尺寸（宽和高）
# mai: 以数值向量表示的边界大小，顺序为“下、左、上、右”，单位为英寸
# mar: 以数值向量表示的边界大小，顺序为“下、左、上、右”，单位为英分。默认（5,4,4,2）+ 0.1
plot(rt$OS.time/365,
     pch=19,
     xlab="Patients (increasing risk socre)",
     ylab="Time (years)",
     col=color,
     cex.axis=1.8,  ##坐标轴刻度文字的缩放倍数。类似cex。
     cex.lab=2.0,   ##坐标轴刻度文字的缩放倍数。类似cex。
     cex.main=2.0,   ##标题的缩放倍数。
     font.axis = 2,
     font.lab = 2,
     font.main = 2,
     font.sub =2,
     #main="\n Risk Score Distribution"
)
abline(v=lowLength,lty=2)
legend("topright",c(paste("Dead"),
                    paste("Alive")),
       x.intersp=1, y.intersp=0.8,
       pch =20,col=c("#dc143c","#6495ed"),
       bty = "1",# bty框的类型  ,n:无边框  1：有边框
       seg.len=1,cex=1.5,
       text.font = 2)
#title(main = "TCGA-STAD",cex.main=2)
dev.off()

#
# # 5.生存曲线 -----------------
rt<-risk
rt=rt[order(rt$riskScore),]
riskClass=rt[,"risk"]
lowLength=length(riskClass[riskClass=="Low Risk"])
highLength=length(riskClass[riskClass=="High Risk"])
line=rt[,"riskScore"]
line[line>10]=10

pdf(file="04.riskScore.pdf",width = 10,height = 6)
par(pin = c(4,4), mar = c(6,6,6,1),family='serif')
plot(line,
     type="p",
     pch=20,
     xlab="Patients (increasing risk socre)",
     ylab="Risk score",
     col=c(rep("#6495ed",lowLength),
           rep("#dc143c",highLength)),
     cex.axis=1.8,  ##坐标轴刻度文字的缩放倍数。类似cex。
     cex.lab=2.0,   ##坐标轴刻度文字的缩放倍数。类似cex。
     cex.main=2.0,   ##标题的缩放倍数。
     font.axis = 2,
     font.lab = 2,
     font.main = 2,
     font.sub =2)
legend("topleft",c(paste("High"),
                   paste("Low")),
       x.intersp=1, y.intersp=0.8,
       pch =20,col=c("#dc143c","#6495ed"),
       bty = 1,# bty框的类型
       seg.len=1,cex=1.5,
       text.font = 2)#
abline(h=median(rt$riskScore),v=lowLength,lty=2)
#title(main = "TCGA-STAD",cex.main=2)
dev.off()

png(file="04.riskScore.png",width = 10,height = 6,units='in',res=600 )
par(pin = c(4,4), mar = c(6,6,6,1),family='serif')
plot(line,
     type="p",
     pch=20,
     xlab="Patients (increasing risk socre)",
     ylab="Risk score",
     col=c(rep("#6495ed",lowLength),
           rep("#dc143c",highLength)),
     cex.axis=1.8,  ##坐标轴刻度文字的缩放倍数。类似cex。
     cex.lab=2.0,   ##坐标轴刻度文字的缩放倍数。类似cex。
     cex.main=2.0,   ##标题的缩放倍数。
     font.axis = 2,
     font.lab = 2,
     font.main = 2,
     font.sub =2)
legend("topleft",c(paste("High"),
                   paste("Low")),
       x.intersp=1, y.intersp=0.8,
       pch =20,col=c("#dc143c","#6495ed"),
       bty = 1,# bty框的类型
       seg.len=1,cex=1.5,
       text.font = 2)#
abline(h=median(rt$riskScore),v=lowLength,lty=2)
#title(main = "TCGA-STAD",cex.main=2)
dev.off()


# # 6.预后基因表达热图 -----------------------------------------------------------
# library(ComplexHeatmap)
# risk <- risk[order(risk$risk,decreasing = T),]
# expr <- subset(dat, select=risk$id)
# a <- data.frame(row.names=risk$id,Risk=risk$risk)
# 
# a$Risk <- gsub('High Risk', 'High', a$Risk)
# a$Risk <- gsub('Low Risk', 'Low', a$Risk)
# gene <- lasso_geneids[order(lasso_geneids,decreasing = F)]
# select.expr <- expr[gene,]
# ann.color <- list(Risk=c(High = "#dc143c",Low ="#6495ed"))
# matrix<- t(scale(t(select.expr)))#归一化
# matrix[matrix< -1] <- -1
# matrix[matrix>1] <- 1
# 
# pheatmap::pheatmap(matrix,main='TCGA-STAD',
#                    fontfamily= "Times",
#                    fontsize=10,
#                    annotation_colors=ann.color,
#                    annotation_col=a ,
#                    annotation_names_col = F,
#                    annotation_names_row = F,
#                    color = colorRampPalette(c("navy", "white","firebrick1"))(500),
#                    cluster_rows = F,
#                    cluster_cols = F,
#                    show_colnames = F,
#                    width=6,height=4,
#                    file='09.heatmap.png')
# pheatmap::pheatmap(matrix,main='TCGA-STAD',
#                    fontfamily= "Times",
#                    fontsize=10,
#                    annotation_colors = ann.color,
#                    annotation_col = a,
#                    annotation_names_col = F,
#                    annotation_names_row = F,
#                    color = colorRampPalette(c("navy", "white","firebrick1"))(500),
#                    cluster_rows = F,
#                    cluster_cols = F,
#                    show_colnames = F,
#                    width=6,height=4,
#                    file='09.heatmap.pdf')
