# Supplementary material for: Integrative Analysis Identified an Eight-Gene Risk Signature Linked to CDK7 and Explored Its Association with HCC Progression via RelA Phosphorylation
Source: Oncol Res. 2026 Jul 16;34(8):18. doi: 10.32604/or.2026.081711 (PMC13397321; doi:10.32604/or.2026.081711)
Supplement: Supplementary file 1 [file OncolRes-34-81711-s001.zip › Supplementary_File_S2/r-14.TMB.R]

## 工作目录   ------------------------------------------------------------------
rm(list = ls())

setwd("/data/nas1/linyulin/project/06.YQCS-10111-1/")
if (! dir.exists("./14_TMB")){
  dir.create("./14_TMB")
}
setwd("./14_TMB")


# TMB 突变景观 -----------------------------------------------------------------
library(TCGAmutations)
library(maftools)

### 下载注释文件
maf <- TCGAmutations::tcga_load(study = "LIHC")

### 读取风险数据和基因
riskscore <- read.csv('../13_Riskmodel/risk.csv', row.names = 1, check.names = F) 
riskscore$risk <- ifelse(riskscore$riskScore>median(riskscore$riskScore), "High", "Low")
table(riskscore$risk)
# High  Low 
# 228  229

model_gene <- read.csv("../12_Lasso/01.lasso_genes.csv",row.names = 1)

### 统一sample名
maf_sample <- data.frame(barcode = maf@clinical.data$Tumor_Sample_Barcode)
maf_sample$sample <- stringr::str_sub(maf_sample$barcode, 1, 16)
maf_sample <- merge(maf_sample, riskscore, by.x = "sample",by.y = 'id')

sample <- subset(maf_sample)$barcode
maf <- subsetMaf(maf,tsb = sample)
High.sample <- riskscore$id[which(riskscore$risk=='High')]
Low.sample <- riskscore$id[which(riskscore$risk=='Low')]

## 将High 和 Low 分开
### high 瀑布图 
high <- maf_sample[(maf_sample$sample)%in%High.sample,]
high <- subset(high)$barcode
maf.high <- subsetMaf(maf,tsb = high)
pdf(file = "01.oncoplot.high.pdf", height = 7, width = 11)
oncoplot(maf = maf.high, top = 20)
dev.off()

png(file = "01.oncoplot.high.png", family = "Times", height = 7, width = 11, units = "in", res = 600)
oncoplot(maf = maf.high, top = 20)
dev.off()

### low 瀑布图
low <- maf_sample[(maf_sample$sample)%in%Low.sample,]
low <- subset(low)$barcode
maf.low <- subsetMaf(maf,tsb = low)
pdf(file = "02.oncoplot.low.pdf", height = 7, width = 11)
oncoplot(maf = maf.low, top = 20)
dev.off()

png(file = "02.oncoplot.low.png", family = "Times", height = 7, width = 11, units = "in", res = 600)
oncoplot(maf = maf.low, top = 20)
dev.off()


##预后基因突变率--------
maf.mod <- subsetMaf(maf,tsb = sample,genes = model_gene$x)

pdf(file = "03.mut_modgene.pdf", family = "Times", height = 5, width = 6)
plotmafSummary(maf = maf.mod, rmOutlier = TRUE, addStat = 'median', dashboard = TRUE, titvRaw = FALSE)
dev.off()

png(file = "03.mut_modgene.png", family = "Times", height = 5, width = 6, units = "in", res = 600)
plotmafSummary(maf = maf.mod, rmOutlier = TRUE, addStat = 'median', dashboard = TRUE, titvRaw = FALSE)
dev.off()
