# Supplementary material for: Integrative Analysis Identified an Eight-Gene Risk Signature Linked to CDK7 and Explored Its Association with HCC Progression via RelA Phosphorylation
Source: Oncol Res. 2026 Jul 16;34(8):18. doi: 10.32604/or.2026.081711 (PMC13397321; doi:10.32604/or.2026.081711)
Supplement: Supplementary file 1 [file OncolRes-34-81711-s001.zip › Supplementary_File_S2/r-14.Verif.R]

rm(list = ls())
setwd("/data/nas1/linyulin/project/06.YQCS-10111-1/")
num_dir <- "./14_Verif"


if (! dir.exists(num_dir)){
  dir.create(num_dir)
} 
setwd(num_dir)


# 01.读取数据及处理
library(lance)
library(readxl)
library(readr)
library(tidyverse)
library(survival)
library(survminer)
library(ggplot2)
library(ggthemes)
library(Ipaper)
library(timeROC)

###候选基因
raw_gene <- read.csv("../12_Lasso/01.lasso_genes.csv",row.names = 1)
coef.min<- readRDS("../12_Lasso/coef.min.rds")

if (is.null(raw_gene$x)){raw_gene <- rownames(raw_gene)}else{raw_gene <- raw_gene$x}

survival_list <- c(
  # '/data/nas1/luchunlin/Validation.set/LIHC_validation/survival.va(GSE10186).xls',
  #                  '/data/nas1/luchunlin/Validation.set/LIHC_validation/survival.va(GSE15654).xls',
  #                  '/data/nas1/luchunlin/Validation.set/LIHC_validation/survival.va(GSE54236).xls',
  #                  '/data/nas1/luchunlin/Validation.set/LIHC_validation/survival.va(GSE76427).xls',
                   '/data/nas1/wanghequan/project/08_YQ597_2/00_data/07.GSE14520_survival.txt'
                   )

dat_list <- c(
  # '/data/nas1/luchunlin/Validation.set/LIHC_validation/dat.va(GSE10186).xls',
  #             '/data/nas1/luchunlin/Validation.set/LIHC_validation/dat.va(GSE15654).xls',
  #             '/data/nas1/luchunlin/Validation.set/LIHC_validation/dat.va(GSE54236).xls',
  #             '/data/nas1/luchunlin/Validation.set/LIHC_validation/dat.va(GSE76427).xls',
              '/data/nas1/wanghequan/project/08_YQ597_2/00_data/06.exp_GSE14520.txt'
)

for (i in length(survival_list)){
  survival <- fread(survival_list[i])
  dat <- fread(dat_list[i]) %>% column_to_rownames("V1")
  colnames(survival)[1] <- 'sample'
  
  ## 合并生存数据
  survival_dat <- t(na.omit(dat[raw_gene,colnames(dat) %in% survival$sample]))
  gene <- colnames(survival_dat)
  train_dat <- survival_dat %>% data.frame()
  train_dat$sample<-rownames(train_dat)
  train_dat <- merge(survival,train_dat,by='sample')
  train_dat<- train_dat%>%column_to_rownames("sample")
  colnames(train_dat)
  train_data <- train_dat
  tmp_coef.min<- coef.min[gene,]
  
  # 02.风险模型的构建与验证  中位数-----------------------------------------------
  
  train_data <- train_data[,-c(1:2)]
  risk_out <- train_data
  risk_out$risk_out <- NA
  risk_out$riskScore_out <- NA
  
  #计算riskscore
  cnt <- 1
  while (cnt < length(rownames(train_data))+1) {
    risk_out$riskScore_out[cnt] <- sum(tmp_coef.min*train_data[cnt,])
    cnt = cnt + 1
  }
  class(risk_out$riskScore_out)
  
  ## 合并生存数据
  risk_out$sample <- rownames(risk_out)
  risk_out2 <- merge(survival,risk_out,by='sample') %>%as.data.frame()
  rownames(risk_out2) <- risk_out2$sample
  
  risk_out2 <- risk_out2[,c(2,3,ncol(risk_out2))] 
  table(colnames(risk_out2))
  
  
  ###   中位数
  risk_out2$risk_out <- ifelse(risk_out2$riskScore_out > median(risk_out2$riskScore_out),'High Risk','Low Risk')
  write.csv(risk_out2,file = "risk.csv")
  table(risk_out2$risk_out)
  ### High Risk  Low Risk 
  ### 108        108
  
  # 2.K-M曲线 --------------------------------------------------------------------
  library(ggplot2)
  library(ggthemes)
  library(Ipaper)
  
  kmfit <- survfit(Surv(OS.time, OS) ~ risk_out, data = risk_out2) 
  surv_pvalue(kmfit)   
  
  pdf('01.KM.pdf',w=7,h=7,onefile=F,family='Times')
  s_surv <- ggsurvplot(kmfit,
                       pval = TRUE,   #!!
                       conf.int = F,
                       legend.labs = c("High","Low" ),
                       legend.title = "Risk",
                       #title = "TCGA-STAD",
                       risk.table = TRUE,
                       risk.table.col = "strata",
                       # linetype = "strata",
                       # surv.median.line = "hv",
                       ggtheme = theme_bw(),
                       palette = c("#dc143c","#6495ed"))
  
  s_surv$table <- s_surv$table +
    labs(x = "Time (days)") +
    theme(panel.grid = element_blank(),
          legend.position = "none",
          axis.title.y = element_text(size = 18, face = "bold", family = "Times"),
          axis.title.x = element_text(size = 18, face = "bold", family = "Times"),
          axis.text = element_text(size = 16, face = "bold", family = "Times"),
          plot.title = element_text(size = 20, face = "bold", family = "Times"),
          text = element_text(size = 18, face = "bold", family = "Times"))
  s_surv$plot <- s_surv$plot +
    labs(x = "Time (days)") +
    labs(y = "Survival Probability") +
    theme(panel.grid = element_blank(),
          legend.title = element_blank(),
          legend.justification = c(1,1),
          legend.position = c(1,1),
          legend.margin =  ggplot2::margin(c(-5,4,4,3)),
          legend.background = element_rect(fill = "white", color = "black", size = 0.2),
          axis.title.y = element_text(size = 16, face = "bold", family = "Times"),
          axis.title.x = element_text(size = 16, face = "bold", family = "Times"),
          axis.text = element_text(size = 14, face = "bold", family = "Times"),
          plot.title = element_text(size = 18, face = "bold", hjust = 0.5, family = "Times"),
          legend.text = element_text(size = 16, face = "bold", family = "Times"),
          text = element_text(size = 20, face = "bold", family = "Times"))
  # s_surv[["plot"]][["layers"]][[4]][["aes_params"]][["label"]] <- as.expression(bquote(italic('p')==.(round(surv_pvalue(kmfit, method =  "survdiff")[,2],10))))
  print(s_surv)
  dev.off()
  
  png('01.KM.png',w=7,h=7,family='Times',units='in',res=600)
  s_surv <- ggsurvplot(kmfit,
                       pval = TRUE,   #!!
                       conf.int = F,
                       legend.labs = c("High","Low" ),
                       legend.title = "Risk",
                       #title = "TCGA-STAD",
                       risk.table = TRUE,
                       risk.table.col = "strata",
                       # linetype = "strata",
                       # surv.median.line = "hv",
                       ggtheme = theme_bw(),
                       palette = c("#dc143c","#6495ed"))
  
  s_surv$table <- s_surv$table +
    labs(x = "Time (days)") +
    theme(panel.grid = element_blank(),
          legend.position = "none",
          axis.title.y = element_text(size = 18, face = "bold", family = "Times"),
          axis.title.x = element_text(size = 18, face = "bold", family = "Times"),
          axis.text = element_text(size = 16, face = "bold", family = "Times"),
          plot.title = element_text(size = 20, face = "bold", family = "Times"),
          text = element_text(size = 18, face = "bold", family = "Times"))
  s_surv$plot <- s_surv$plot +
    labs(x = "Time (days)") +
    labs(y = "Survival Probability") +
    theme(panel.grid = element_blank(),
          legend.title = element_blank(),
          legend.justification = c(1,1),
          legend.position = c(1,1),
          legend.margin =  ggplot2::margin(c(-5,4,4,3)),
          legend.background = element_rect(fill = "white", color = "black", size = 0.2),
          axis.title.y = element_text(size = 16, face = "bold", family = "Times"),
          axis.title.x = element_text(size = 16, face = "bold", family = "Times"),
          axis.text = element_text(size = 14, face = "bold", family = "Times"),
          plot.title = element_text(size = 18, face = "bold", hjust = 0.5, family = "Times"),
          legend.text = element_text(size = 16, face = "bold", family = "Times"),
          text = element_text(size = 20, face = "bold", family = "Times"))
  # s_surv[["plot"]][["layers"]][[4]][["aes_params"]][["label"]] <- as.expression(bquote(italic('p')==.(round(surv_pvalue(kmfit, method =  "survdiff")[,2],10))))
  print(s_surv)
  dev.off()
  
  
  # 3-1.time ROC -------------------------------------------------------------------
  
  risk <- risk_out2
  ROC <- risk
  
  time_roc_res <- timeROC(
    T = ROC$OS.time,
    delta =ROC$OS,
    marker = ROC$riskScore,
    cause = 1,
    weighting="marginal",
    times = c(1 * 365, 3 * 365, 5 * 365),
    ROC = TRUE,
    iid = TRUE
  )
  
  time_ROC_df <- data.frame(
    TP_1year = time_roc_res$TP[, 1],
    FP_1year = time_roc_res$FP[, 1],
    TP_2year = time_roc_res$TP[, 2],
    FP_2year = time_roc_res$FP[, 2],
    TP_3year = time_roc_res$TP[, 3],
    FP_3year = time_roc_res$FP[, 3]
  )
  
  library(ggplot2)
  p3<- ggplot(data = time_ROC_df) +
    geom_line(aes(x = FP_1year, y = TP_1year), size = 1, color = "#BC3C29FF") +
    geom_line(aes(x = FP_2year, y = TP_2year), size = 1, color = "#0072B5FF") +
    geom_line(aes(x = FP_3year, y = TP_3year), size = 1, color = "#E18727FF") +
    geom_abline(slope = 1, intercept = 0, color = "grey", size = 1, linetype = 2) +
    theme_bw() +
    ggtitle('Method=KM\n Year = 1,3,5')+
    annotate("text",family='Times',
             x = 0.75, y = 0.35, size = 6,
             label = paste0("AUC at 1 years = ", sprintf("%.2f", time_roc_res$AUC[[1]])), color = "#BC3C29FF"
    ) +
    annotate("text",family='Times',
             x = 0.75, y = 0.25, size = 6,
             label = paste0("AUC at 3 years = ", sprintf("%.2f", time_roc_res$AUC[[2]])), color = "#0072B5FF"
    ) +
    annotate("text",family='Times',
             x = 0.75, y = 0.15, size = 6,
             label = paste0("AUC at 5 years = ", sprintf("%.2f", time_roc_res$AUC[[3]])), color = "#E18727FF"
    ) +
    labs(x = "False positive rate", y = "True positive rate") +
    theme(
      plot.title = element_text(hjust = 0.5, face = "bold",color = "black",size = 24,family='Times'),
      axis.text.x = element_text(color = "black",size = 19,family='Times'),
      axis.text.y = element_text(color = "black",size = 19,family='Times'),
      axis.title.x = element_text(face = "bold",color = "black",size = 22,family='Times'),
      axis.title.y = element_text(face = "bold",color = "black",size = 22,family='Times'),
    )
  
  ggsave('02.timeROC.pdf',p3,w=8,h=8)
  ggsave('02.timeROC.png',p3,w=8,h=8)
  
  
  
  # 4.生存状态 -------------------------------------------------------------------
  rt<-risk
  rt <- rt[order(rt$riskScore_out),]
  riskClass <- rt[,"risk_out"]
  lowLength <- length(riskClass[riskClass=="Low Risk"])
  highLength <- length(riskClass[riskClass=="High Risk"])
  color=as.vector(rt$OS)
  color[color==1]="#dc143c"     ##1:dead, 0:alive
    color[color==0]="#6495ed"
      
    pdf(file="03.survStat.pdf",width = 10,height = 6)
    par(pin = c(4,4), mar = c(6,6,6,1),family='serif')
    # pin: 以英寸表示的图形尺寸（宽和高）
    # mai: 以数值向量表示的边界大小，顺序为“下、左、上、右”，单位为英寸
    # mar: 以数值向量表示的边界大小，顺序为“下、左、上、右”，单位为英分。默认（5,4,4,2）+ 0.1
    plot(rt$OS.time/365,
         pch=19,
         xlab="Patients (increasing risk socre)",
         ylab="Time (years)",
         col=color,
         cex.axis=1.8,  ##坐标轴刻度文字的缩放倍数。类似cex。
         cex.lab=2.0,   ##坐标轴刻度文字的缩放倍数。类似cex。
         cex.main=2.0,   ##标题的缩放倍数。
         font.axis = 2,
         font.lab = 2,
         font.main = 2,
         font.sub =2,
         #main="\n Risk Score Distribution"
    )
    abline(v=lowLength,lty=2)
    legend("topright",c(paste("Dead"),
                        paste("Alive")),
           x.intersp=1, y.intersp=0.8,
           pch =20,col=c("#dc143c","#6495ed"),
           bty = "1",# bty框的类型  ,n:无边框  1：有边框
           seg.len=1,cex=1.5,
           text.font = 2)
    #title(main = "TCGA-STAD",cex.main=2)
    dev.off()
    
    
    png(file="03.survStat.png",width = 10,height = 6,units='in',res=600 )
    par(pin = c(4,4), mar = c(6,6,6,1),family='serif')
    # pin: 以英寸表示的图形尺寸（宽和高）
    # mai: 以数值向量表示的边界大小，顺序为“下、左、上、右”，单位为英寸
    # mar: 以数值向量表示的边界大小，顺序为“下、左、上、右”，单位为英分。默认（5,4,4,2）+ 0.1
    plot(rt$OS.time/365,
         pch=19,
         xlab="Patients (increasing risk socre)",
         ylab="Time (years)",
         col=color,
         cex.axis=1.8,  ##坐标轴刻度文字的缩放倍数。类似cex。
         cex.lab=2.0,   ##坐标轴刻度文字的缩放倍数。类似cex。
         cex.main=2.0,   ##标题的缩放倍数。
         font.axis = 2,
         font.lab = 2,
         font.main = 2,
         font.sub =2,
         #main="\n Risk Score Distribution"
    )
    abline(v=lowLength,lty=2)
    legend("topright",c(paste("Dead"),
                        paste("Alive")),
           x.intersp=1, y.intersp=0.8,
           pch =20,col=c("#dc143c","#6495ed"),
           bty = "1",# bty框的类型  ,n:无边框  1：有边框
           seg.len=1,cex=1.5,
           text.font = 2)
    #title(main = "TCGA-STAD",cex.main=2)
    dev.off()
    
    #
    # # 5.生存曲线 -----------------
    
    rt<-risk
    rt <- rt[order(rt$riskScore_out),]
    riskClass <- rt[,"risk_out"]
    lowLength <- length(riskClass[riskClass=="Low Risk"])
    highLength <- length(riskClass[riskClass=="High Risk"])
    line=rt[,"riskScore_out"]
    line[line>10]=10
      

    
    pdf(file="04.riskScore.pdf",width = 10,height = 6)
    par(pin = c(4,4), mar = c(6,6,6,1),family='serif')
    plot(line,
         type="p",
         pch=20,
         xlab="Patients (increasing risk socre)",
         ylab="Risk score",
         col=c(rep("#6495ed",lowLength),
               rep("#dc143c",highLength)),
         cex.axis=1.8,  ##坐标轴刻度文字的缩放倍数。类似cex。
         cex.lab=2.0,   ##坐标轴刻度文字的缩放倍数。类似cex。
         cex.main=2.0,   ##标题的缩放倍数。
         font.axis = 2,
         font.lab = 2,
         font.main = 2,
         font.sub =2)
    legend("topleft",c(paste("High"),
                       paste("Low")),
           x.intersp=1, y.intersp=0.8,
           pch =20,col=c("#dc143c","#6495ed"),
           bty = 1,# bty框的类型
           seg.len=1,cex=1.5,
           text.font = 2)#
    abline(h=median(rt$riskScore),v=lowLength,lty=2)
    #title(main = "TCGA-STAD",cex.main=2)
    dev.off()
    
    png(file="04.riskScore.png",width = 10,height = 6,units='in',res=600 )
    par(pin = c(4,4), mar = c(6,6,6,1),family='serif')
    plot(line,
         type="p",
         pch=20,
         xlab="Patients (increasing risk socre)",
         ylab="Risk score",
         col=c(rep("#6495ed",lowLength),
               rep("#dc143c",highLength)),
         cex.axis=1.8,  ##坐标轴刻度文字的缩放倍数。类似cex。
         cex.lab=2.0,   ##坐标轴刻度文字的缩放倍数。类似cex。
         cex.main=2.0,   ##标题的缩放倍数。
         font.axis = 2,
         font.lab = 2,
         font.main = 2,
         font.sub =2)
    legend("topleft",c(paste("High"),
                       paste("Low")),
           x.intersp=1, y.intersp=0.8,
           pch =20,col=c("#dc143c","#6495ed"),
           bty = 1,# bty框的类型
           seg.len=1,cex=1.5,
           text.font = 2)#
    abline(h=median(rt$riskScore),v=lowLength,lty=2)
    #title(main = "TCGA-STAD",cex.main=2)
    dev.off()
    
    
    
    
    
    
    # # 6.预后基因表达热图 -----------------------------------------------------------
    # library(ComplexHeatmap)
    # risk <- risk[order(risk$risk,decreasing = T),]
    # expr <- subset(dat, select=risk$id)
    # a <- data.frame(row.names=risk$id,Risk=risk$risk)
    # 
    # a$Risk <- gsub('High Risk', 'High', a$Risk)
    # a$Risk <- gsub('Low Risk', 'Low', a$Risk)
    # gene <- lasso_geneids[order(lasso_geneids,decreasing = F)]
    # select.expr <- expr[gene,]
    # ann.color <- list(Risk=c(High = "#dc143c",Low ="#6495ed"))
    # matrix<- t(scale(t(select.expr)))#归一化
    # matrix[matrix< -1] <- -1
    # matrix[matrix>1] <- 1
    # 
    # pheatmap::pheatmap(matrix,main='TCGA-STAD',
    #                    fontfamily= "Times",
    #                    fontsize=10,
    #                    annotation_colors=ann.color,
    #                    annotation_col=a ,
    #                    annotation_names_col = F,
    #                    annotation_names_row = F,
    #                    color = colorRampPalette(c("navy", "white","firebrick1"))(500),
    #                    cluster_rows = F,
    #                    cluster_cols = F,
    #                    show_colnames = F,
    #                    width=6,height=4,
    #                    file='09.heatmap.png')
    # pheatmap::pheatmap(matrix,main='TCGA-STAD',
    #                    fontfamily= "Times",
    #                    fontsize=10,
    #                    annotation_colors = ann.color,
    #                    annotation_col = a,
    #                    annotation_names_col = F,
    #                    annotation_names_row = F,
    #                    color = colorRampPalette(c("navy", "white","firebrick1"))(500),
    #                    cluster_rows = F,
    #                    cluster_cols = F,
    #                    show_colnames = F,
    #                    width=6,height=4,
    #                    file='09.heatmap.pdf')
    
    
  
}
