# Supplementary material for: Integrative Analysis Identified an Eight-Gene Risk Signature Linked to CDK7 and Explored Its Association with HCC Progression via RelA Phosphorylation
Source: Oncol Res. 2026 Jul 16;34(8):18. doi: 10.32604/or.2026.081711 (PMC13397321; doi:10.32604/or.2026.081711)
Supplement: Supplementary file 1 [file OncolRes-34-81711-s001.zip › Supplementary_File_S2/r-15.Progmodel.R]

rm(list = ls())

setwd("/data/nas1/linyulin/project/06.YQCS-10111-1/")
if (! dir.exists("./15_Progmodel")){
  dir.create("./15_Progmodel")
}
setwd("./15_Progmodel")

library(dplyr)
library(readr)
library(lance)
library(tidyverse)
## 单因素Cox----------
#选择需要的临床数据
# survival <- read.csv('../00_rawdata/TCGA_survival_dss.csv')
# 添加riskScore
riskScore <- readRDS("../13_Riskmodel/riskScore.RDS")
riskScore <- as.data.frame(riskScore)
survival <- riskScore[,c(1,2,3,ncol(riskScore)-1,ncol(riskScore))]
phenotype <- read_tsv(file = '../00_RawData/TCGA-LIHC.GDC_phenotype.tsv.gz')
colnames(phenotype)


train_phenotype <- data.frame(id = phenotype$submitter_id.samples,
                              age = phenotype$age_at_initial_pathologic_diagnosis,
                              gender = phenotype$gender.demographic,
                              # race = phenotype$race.demographic,
                              # TNM.stage = phenotype$tumor_stage.diagnoses,
                              T.stage = phenotype$pathologic_T,
                              N.stage = phenotype$pathologic_N,
                              M.stage = phenotype$pathologic_M)
# grade = phenotype$neoplasm_histologic_grade)


#保留训练集样本，列为样本，行为生存时间、状态和各临床
train_phenotype <- merge(train_phenotype, survival, by='id')
write.csv(train_phenotype, file = '01.phenotype.csv', row.names = F, quote = F)
#将生存和各临床变为数值
train_phenotype2 <- train_phenotype
# train_phenotype2$DSS <- as.numeric(train_phenotype2$DSS)
# train_phenotype2$DSS.time <- as.numeric(train_phenotype2$DSS.time)

table(train_phenotype2$age)
# train_phenotype2$age <- ifelse(train_phenotype2$age>60,1,0)

## gender
table(train_phenotype2$gender)
### female  male
###    172   285
train_phenotype2$gender <- ifelse(train_phenotype2$gender == 'female',1,0)

## T
table(train_phenotype2$T.stage)
train_phenotype2$T.stage <- gsub('a','',train_phenotype2$T.stage)
train_phenotype2$T.stage <- gsub('b','',train_phenotype2$T.stage)
### train_phenotype2$T.stage<-gsub('c','',train_phenotype2$T.stage)
### train_phenotype2$T.stage<-gsub('d','',train_phenotype2$T.stage)
train_phenotype2$T.stage <- gsub('TX',NA,train_phenotype2$T.stage)
train_phenotype2$T.stage <- gsub('Tis',NA,train_phenotype2$T.stage)
train_phenotype2$T.stage <- gsub('T3','3',train_phenotype2$T.stage)
train_phenotype2$T.stage <- gsub('T4','4',train_phenotype2$T.stage)
train_phenotype2$T.stage <- gsub('T2','2',train_phenotype2$T.stage)
train_phenotype2$T.stage <- gsub('T1','1',train_phenotype2$T.stage)
train_phenotype2$T.stage <- gsub('T0','0',train_phenotype2$T.stage)

## N
table(train_phenotype2$N.stage)
train_phenotype2$N.stage<-gsub('a','',train_phenotype2$N.stage)
train_phenotype2$N.stage<-gsub('b','',train_phenotype2$N.stage)
train_phenotype2$N.stage<-gsub('c','',train_phenotype2$N.stage)
### train_phenotype2$N.stage<-gsub(' (i-)','',train_phenotype2$N.stage,fixed = T)
### train_phenotype2$N.stage<-gsub(' (i+)','',train_phenotype2$N.stage,fixed = T)
### train_phenotype2$N.stage<-gsub(' (mol+)','',train_phenotype2$N.stage,fixed = T)
### train_phenotype2$N.stage<-gsub('mi','',train_phenotype2$N.stage,fixed = T)
train_phenotype2$N.stage<-gsub('NX',NA,train_phenotype2$N.stage,fixed = T)
train_phenotype2$N.stage<-gsub('N2','2',train_phenotype2$N.stage)
train_phenotype2$N.stage<-gsub('N3','3',train_phenotype2$N.stage)
train_phenotype2$N.stage<-gsub('N1','1',train_phenotype2$N.stage)
train_phenotype2$N.stage<-gsub('N0','0',train_phenotype2$N.stage)

table(train_phenotype2$M.stage)
### train_phenotype2$M.stage<-gsub('cM0 (i+)','0',train_phenotype2$M.stage,fixed = T)
train_phenotype2$M.stage<-gsub('a','',train_phenotype2$M.stage)
train_phenotype2$M.stage<-gsub('b','',train_phenotype2$M.stage)
train_phenotype2$M.stage<-gsub('c','',train_phenotype2$M.stage)
train_phenotype2$M.stage<-gsub('MX',NA,train_phenotype2$M.stage,fixed = T)
train_phenotype2$M.stage<-gsub('M0','0',train_phenotype2$M.stage,fixed = T)
train_phenotype2$M.stage<-gsub('M1','1',train_phenotype2$M.stage,fixed = T)

# colnames(train_phenotype2)
# colnames(train_phenotype2)[1] <- 'id'

os_risk_clinical <- train_phenotype2 %>% 
  column_to_rownames(var = 'id')
dim(os_risk_clinical)
### 457 9

# 提取协变量
colnames_os_risk_clinical <- colnames(os_risk_clinical)
covariates <- colnames_os_risk_clinical[-which(colnames_os_risk_clinical %in% c("OS", "OS.time"))]


os_risk_clinical$gender <- factor(os_risk_clinical$gender)
os_risk_clinical$T.stage <- factor(os_risk_clinical$T.stage)
os_risk_clinical$N.stage <- factor(os_risk_clinical$N.stage)
os_risk_clinical$M.stage <- factor(os_risk_clinical$M.stage)

#单因素
library(survival)

res.risk = coxph(Surv(time = OS.time, event = OS) ~ riskScore, data = os_risk_clinical) %>% summary
res.risk = c(res.risk$conf.int[-2], res.risk$coefficients[5])

res.age = coxph(Surv(time = OS.time, event = OS) ~ age, data = os_risk_clinical) %>% summary
res.age = c(res.age$conf.int[-2], res.age$coefficients[5])

res.gender = coxph(Surv(time = OS.time, event = OS) ~ gender, data = os_risk_clinical) %>% summary
res.gender = c(res.gender$conf.int[-2], res.gender$coefficients[5])

res.T.stage = coxph(Surv(time = OS.time, event = OS) ~ T.stage, data = os_risk_clinical) %>% summary
res.T.stage = cbind(res.T.stage$conf.int[,-2], res.T.stage$coefficients[,5])

res.N.stage = coxph(Surv(time = OS.time, event = OS) ~ N.stage, data = os_risk_clinical) %>% summary
res.N.stage = c(res.N.stage$conf.int[-2], res.N.stage$coefficients[5])

res.M.stage = coxph(Surv(time = OS.time, event = OS) ~ M.stage, data = os_risk_clinical) %>% summary
res.M.stage = c(res.M.stage$conf.int[-2], res.M.stage$coefficients[5])


#整理单因素表格
res.ref = c(1,1,1,NA)

res = rbind(res.risk, res.age, res.gender, res.ref, 
            res.T.stage,  res.N.stage,res.M.stage) %>% as.data.frame()
rownames(res)

res$Indicators = c('riskScore',
                   'age',
                   'gender', 
                   #'asian(Reference)', 'black or african american', 'white',
                   'T1(Reference)','T2','T3','T4',
                   'N0 vs N1',
                   'M0 vs M1')
colnames(res) = c("hr","low","up","pv","Indicator")
res2 <- data.frame(p.value=res$pv,
                   HR=res$hr,
                   HR.95L=res$low,
                   HR.95H=res$up,
                   Indicator=res$Indicator)
rownames(res2) <- res2$Indicator
res2 <- subset(res2, select = -c(Indicator))

write.csv(res2, file = "02.univariate_cox_prog_forest.csv", quote = F, row.names = T)

#整理画图数据
library(tidyr)
#整理成HR(HR.95L-HR.95H)
hz <- paste(round(res2$HR,3), #保留3位小数
            "(",
            round(res2$HR.95L,3),
            "-",
            round(res2$HR.95H,3),
            ")",
            sep = "") 
res
hz
hz[c(4)] <- "" #对照值为空

tabletext <- cbind(c(NA,rownames(res2)),
                   c("P value",ifelse(res2$p.value<0.05,"< 0.05",round(res2$p.value,4))),
                   c("Hazard Ratio(95% CI)",hz))
nrow(tabletext) + 1

#画图
library(forestplot)
pdf(file = '02.uncoxforest.pdf',height = 6, width = 12, onefile = F,family='Times')
forestplot(labeltext=tabletext, 
           graph.pos=4,  #为Pvalue箱线图所在的位置
           is.summary = c(TRUE,FALSE,FALSE,FALSE,FALSE,FALSE,FALSE,FALSE,FALSE,FALSE,FALSE,FALSE,FALSE,FALSE,FALSE,rep(FALSE, 70)),
           col=fpColors(box="red", lines="royalblue", zero = "gray50"),
           mean=c(NA,res2$HR), clip = c(0, 10),
           lower=c(NA,res2$HR.95L), #95%置信区间下限
           upper=c(NA,res2$HR.95H), #95%置信区间上限
           boxsize=0.2,lwd.ci=3,   #箱子大小，线的宽度
           ci.vertices.height = 0.08,ci.vertices=TRUE, #置信区间用线宽、高、型
           zero=1,lwd.zero=0.5,    #zero线宽 基准线的位置
           colgap=unit(5,"mm"),    #列间隙
           #xticks = c(0,1,2,3,4,5,6,7), #横坐标刻度
           lwd.xaxis=2,            #X轴线宽
           lineheight = unit(1.2,"cm"), #固定行高
           graphwidth = unit(.6,"npc"), #图在表中的宽度比例
           cex=1.2, fn.ci_norm = fpDrawCircleCI, #误差条显示方式
           hrzl_lines = list("2" = gpar(col = "black", lty = 1, lwd = 2)),
           # hrzl_lines=list("2" = gpar(lwd=2, col="black"),
           #                 "3" = gpar(lwd=2, col="black"), #第三行顶部加黑线，引号内数字标记行位置
           #                 "19" = gpar(lwd=2, col="black")),#最后一行底部加黑线,"16"中数字为nrow(tabletext)+1
           # mar=unit(rep(0.01, times = 4), "cm"),#图形页边距
           #fpTxtGp函数中的cex参数设置各个组件的大小
           txt_gp=fpTxtGp(label=gpar(cex=1),
                          ticks=gpar(cex=0.8, fontface = "bold"),
                          xlab=gpar(cex = 1, fontface = "bold"),
                          title=gpar(cex = 1.25, fontface = "bold")),
           xlab="Hazard Ratio",
           grid = T,
           title = "Univariate Cox") # 垂直于x轴的网格线，对应每个刻度
dev.off()

png(file = '02.uncoxforest.png',height = 6, width = 12, units = 'in',res = 600,family='Times')
forestplot(labeltext=tabletext, 
           graph.pos=4,  #为Pvalue箱线图所在的位置
           is.summary = c(TRUE,FALSE,FALSE,FALSE,FALSE,FALSE,FALSE,FALSE,FALSE,FALSE,FALSE,FALSE,FALSE,FALSE,FALSE,rep(FALSE, 70)),
           col=fpColors(box="red", lines="royalblue", zero = "gray50"),
           mean=c(NA,res2$HR),  clip = c(0, 10),
           lower=c(NA,res2$HR.95L), #95%置信区间下限
           upper=c(NA,res2$HR.95H), #95%置信区间上限
           boxsize=0.2,lwd.ci=3,   #箱子大小，线的宽度
           ci.vertices.height = 0.08,ci.vertices=TRUE, #置信区间用线宽、高、型
           zero=1,lwd.zero=0.5,    #zero线宽 基准线的位置
           colgap=unit(5,"mm"),    #列间隙
           #xticks = c(0,1,2,3,4,5,6,7), #横坐标刻度
           lwd.xaxis=2,            #X轴线宽
           lineheight = unit(1.2,"cm"), #固定行高
           graphwidth = unit(.6,"npc"), #图在表中的宽度比例
           cex=1.2, fn.ci_norm = fpDrawCircleCI, #误差条显示方式
           hrzl_lines = list("2" = gpar(col = "black", lty = 1, lwd = 2)),
           # hrzl_lines=list("2" = gpar(lwd=2, col="black"),
           #                 "3" = gpar(lwd=2, col="black"), #第三行顶部加黑线，引号内数字标记行位置
           #                 "19" = gpar(lwd=2, col="black")),#最后一行底部加黑线,"16"中数字为nrow(tabletext)+1
           # mar=unit(rep(0.01, times = 4), "cm"),#图形页边距
           #fpTxtGp函数中的cex参数设置各个组件的大小
           txt_gp=fpTxtGp(label=gpar(cex=1),
                          ticks=gpar(cex=0.8, fontface = "bold"),
                          xlab=gpar(cex = 1, fontface = "bold"),
                          title=gpar(cex = 1.25, fontface = "bold")),
           xlab="Hazard Ratio",
           grid = T,
           title = "Univariate Cox") # 垂直于x轴的网格线，对应每个刻度
dev.off()


## 07-2 多因素Cox----------
#PH假定检验
cox_more <- coxph(Surv(time = OS.time, event = OS) ~ riskScore + age + T.stage + 
                    N.stage + M.stage, data = os_risk_clinical)
cox_zph <- cox.zph(cox_more)
cox_table <- cox_zph$table[-nrow(cox_zph$table),]
cox_table

res.mul <- coxph(Surv(time = OS.time, event = OS) ~ riskScore + age + T.stage + 
                   N.stage + M.stage, data = os_risk_clinical) %>% summary
res.mul  <-  cbind(res.mul$conf.int[,-2], res.mul$coefficients[,5]) %>% as.data.frame()
rownames(res.mul)

res.mul = rbind(res.mul[c(1:2),],
                res.ref, res.mul[c(3:5),],
                res.mul[c(6:7),])
res.mul$Indicators = c('riskScore',
                       'age',
                       'T1(Reference)','T2','T3','T4',
                       'N0 vs N1',
                       'M0 vs M1')
colnames(res.mul) = c("hr","low","up","pv","Indicator")

multi_res <- data.frame(p.value=res.mul$pv,
                        HR=res.mul$hr,
                        HR.95L=res.mul$low,
                        HR.95H=res.mul$up,
                        Indicator=res.mul$Indicator)

rownames(multi_res) <- multi_res$Indicator
multi_res
multi_res <- subset(multi_res, select = -c(Indicator))

write.csv(multi_res,
          file = "03.multivariate_cox_prog_result.csv",
          quote = F,
          row.names = T)

library(tidyr)
hz <- paste(round(multi_res$HR,3),
            "(",
            round(multi_res$HR.95L,3),
            "-"
            ,round(multi_res$HR.95H,3),
            ")",
            sep = "")
hz

hz[c(3)] <- ""
tabletext <- cbind(c(NA,rownames(multi_res)),
                   c("P value",ifelse(multi_res$p.value<0.05,
                                      "< 0.05",
                                      round(multi_res$p.value,4))),
                   c("Hazard Ratio(95% CI)",hz))
nrow(tabletext) + 1

pdf(file = '03.mulcoxforest.pdf',height = 6, width = 12, onefile = F,family='Times')
forestplot(labeltext=tabletext, 
           graph.pos=4,  #为Pvalue箱线图所在的位置
           is.summary = c(TRUE,FALSE,FALSE,FALSE,FALSE,FALSE,FALSE,FALSE,FALSE,FALSE,FALSE,FALSE,FALSE),
           col=fpColors(box="red", lines="royalblue", zero = "gray50"),
           mean=c(NA,multi_res$HR), clip = c(0, 10),
           lower=c(NA,multi_res$HR.95L), #95%置信区间下限
           upper=c(NA,multi_res$HR.95H), #95%置信区间上限
           boxsize=0.2,lwd.ci=3,   #箱子大小，线的宽度
           ci.vertices.height = 0.08,ci.vertices=TRUE, #置信区间用线宽、高、型
           zero=1,lwd.zero=0.5,    #zero线宽 基准线的位置
           colgap=unit(5,"mm"),    #列间隙
           #xticks = c(0,1,2,3,4,5,6,7), #横坐标刻度
           lwd.xaxis=2,            #X轴线宽
           lineheight = unit(1.2,"cm"), #固定行高
           graphwidth = unit(.6,"npc"), #图在表中的宽度比例
           cex=1.2, fn.ci_norm = fpDrawCircleCI, #误差条显示方式
           hrzl_lines = list("2" = gpar(col = "black", lty = 1, lwd = 2)),
           # hrzl_lines=list("2" = gpar(lwd=2, col="black"),
           #                 "3" = gpar(lwd=2, col="black"), #第三行顶部加黑线，引号内数字标记行位置
           #                 "59" = gpar(lwd=2, col="black")),#最后一行底部加黑线,"16"中数字为nrow(tabletext)+1
           # mar=unit(rep(0.01, times = 4), "cm"),#图形页边距
           #fpTxtGp函数中的cex参数设置各个组件的大小
           txt_gp=fpTxtGp(label=gpar(cex=1),
                          ticks=gpar(cex=0.8, fontface = "bold"),
                          xlab=gpar(cex = 1, fontface = "bold"),
                          title=gpar(cex = 1.25, fontface = "bold")),
           xlab="Hazard Ratio",
           grid = T,
           title = "Multivariate Cox") # 垂直于x轴的网格线，对应每个刻度
dev.off()

png(file = '03.mulcoxforest.png',height = 6, width = 12, units = 'in',res = 600,family='Times')
forestplot(labeltext=tabletext, 
           graph.pos=4,  #为Pvalue箱线图所在的位置
           is.summary = c(TRUE,FALSE,FALSE,FALSE,FALSE,FALSE,FALSE,FALSE,FALSE,FALSE,FALSE,FALSE,FALSE),
           col=fpColors(box="red", lines="royalblue", zero = "gray50"),
           mean=c(NA,multi_res$HR), clip = c(0, 10),
           lower=c(NA,multi_res$HR.95L), #95%置信区间下限
           upper=c(NA,multi_res$HR.95H), #95%置信区间上限
           boxsize=0.2,lwd.ci=3,   #箱子大小，线的宽度
           ci.vertices.height = 0.08,ci.vertices=TRUE, #置信区间用线宽、高、型
           zero=1,lwd.zero=0.5,    #zero线宽 基准线的位置
           colgap=unit(5,"mm"),    #列间隙
           #xticks = c(0,1,2,3,4,5,6,7), #横坐标刻度
           lwd.xaxis=2,            #X轴线宽
           lineheight = unit(1.2,"cm"), #固定行高
           graphwidth = unit(.6,"npc"), #图在表中的宽度比例
           cex=1.2, fn.ci_norm = fpDrawCircleCI, #误差条显示方式
           hrzl_lines = list("2" = gpar(col = "black", lty = 1, lwd = 2)),
           # hrzl_lines=list("2" = gpar(lwd=2, col="black"),
           #                 "3" = gpar(lwd=2, col="black"), #第三行顶部加黑线，引号内数字标记行位置
           #                 "59" = gpar(lwd=2, col="black")),#最后一行底部加黑线,"16"中数字为nrow(tabletext)+1
           # mar=unit(rep(0.01, times = 4), "cm"),#图形页边距
           #fpTxtGp函数中的cex参数设置各个组件的大小
           txt_gp=fpTxtGp(label=gpar(cex=1),
                          ticks=gpar(cex=0.8, fontface = "bold"),
                          xlab=gpar(cex = 1, fontface = "bold"),
                          title=gpar(cex = 1.25, fontface = "bold")),
           xlab="Hazard Ratio",
           grid = T,
           title = "Multivariate Cox") # 垂直于x轴的网格线，对应每个刻度
dev.off()


# ##07-3 构建COX模型，绘制列线图---------
# colnames(os_risk_clinical)
# multi_cov <- c('riskScore', 'age', "T.stage", 'N.stage')
# cox_data_prog <- as.formula(paste0('Surv(OS.time, OS)~',
#                                    paste(multi_cov,
#                                          sep = '',
#                                          collapse = '+')))
# cox_more_prog <- coxph(cox_data_prog,
#                        data = as.data.frame(os_risk_clinical))
# 
# # Nomogram
# library(rms)
# ddist <- datadist(os_risk_clinical) #生成数据摘要(data summary)的函数
# options(datadist='ddist')
# 
# # 绘制列线图
# # os_risk_clinical$Age <- ifelse(os_risk_clinical$Age==1,'>60','<=60')
# res.cox <- psm(cox_data_prog, data = os_risk_clinical, dist = 'lognormal')
# surv <- Survival(res.cox) # 构建生存概率函数
# #function(x) surv(365, x) # 1年事件发生概率
# #function(x) surv(730, x) # 2年事件发生概率
# function(x) surv(1095, x) # 3年事件发生概率
# function(x) surv(1825, x) # 5年事件发生概率
# function(x) surv(2555, x) # 7年事件发生概率
# nom.cox <- nomogram(res.cox,
#                     fun = list(function(x) surv(1095, x),
#                                function(x) surv(1825, x),
#                                function(x) surv(2555, x)),
#                     funlabel=c("3-year Survival Probability", "5-year Survival Probability", "7-year Survival Probability"),
#                     maxscale = 10,
#                     fun.at = c(0.01,seq(0.1,0.9,by=0.2),0.95,0.99),
#                     lp=F)
# 
# library(regplot)
# 
# regplot(res.cox, plots=c("violin","bars"),
#         observation=T, title="Survival Nomogram",
#         failtime=c(365*3,365*5,365*7), prfail=T,  points=TRUE)
# 
# png("04.nomogram_classical.png",width = 14,height = 6,family='Times',units='in',res=600)
# plot(nom.cox, lplabel="Linear Predictor",
#      xfrac=.35,varname.label=TRUE, 
#      varname.label.sep="=", ia.space=.2, 
#      tck=NA, tcl=-0.20, lmgp=0.3,
#      points.label='Points', total.points.label='Total Points',
#      total.sep.page=FALSE, 
#      cap.labels=FALSE,cex.var = 1.35,cex.axis = 1.05,lwd=5,
#      label.every = 1,col.grid = gray(c(0.8, 0.95)))
# 
# dev.off()
# 
# pdf("04.nomogram_classical.pdf",width = 14,height = 6,family='Times')
# plot(nom.cox, lplabel="Linear Predictor",
#      xfrac=.35,varname.label=TRUE, varname.label.sep="=", ia.space=.2, 
#      tck=NA, tcl=-0.20, lmgp=0.3,
#      points.label='Points', total.points.label='Total Points',
#      total.sep.page=FALSE, 
#      cap.labels=FALSE,cex.var = 1.35,cex.axis = 1.05,lwd=5,
#      label.every = 1,col.grid = gray(c(0.8, 0.95)))
# 
# dev.off()
# 
# 
# 
# ## 07-4 构建校准曲线---------
# # coxm_1 <- cph(cox_data_prog,
# #               data=os_risk_clinical,
# #               surv=T,
# #               x=T,
# #               y=T,
# #               time.inc = 365)
# # cal_1<-calibrate(coxm_1,u=365,cmethod='KM',m=100,B=1000) #m抽样数
# 
# # coxm_2 <- cph(cox_data_prog,
# #               data=os_risk_clinical,
# #               surv=T,
# #               x=T,
# #               y=T,
# #               time.inc = 365*2)
# # cal_2<-calibrate(coxm_2,u=365*2,cmethod='KM',m=100,B=1000)
# 
# coxm_3 <- cph(cox_data_prog,
#               data=os_risk_clinical,
#               surv=T,
#               x=T,
#               y=T,
#               time.inc = 365*3)
# cal_3 <- calibrate(coxm_3, u=365*3, cmethod='KM',m=150, B=1100)
# 
# ##绘制3年生存期校曲线
# ##time.in 和 u 要是一样的，都是要评价的时间节点
# 
# coxm_5 <- cph(cox_data_prog,
#               data=os_risk_clinical,
#               surv=T,
#               x=T,
#               y=T,
#               time.inc = 365*5)
# cal_5 <- calibrate(coxm_5,u=365*5,cmethod='KM',m=150,B=1100)
# 
# coxm_7 <- cph(cox_data_prog,
#               data=os_risk_clinical,
#               surv=T,
#               x=T,
#               y=T,
#               time.inc = 365*7)
# cal_7 <- calibrate(coxm_7,u=365*7,cmethod='KM',m=150,B=1100)
# 
# 
# 
# pdf(file = '05.calibrate.pdf',w=9,h=8,family='Times')
# par(mar=c(7,4,4,3),cex=1.5)
# 
# # plot(cal_1,
# #      subtitles = F,
# #      lwd=2,lty=1, ##设置线条形状和尺寸
# #      errbar.col=c(rgb(0,118,192,maxColorValue = 255)), ##设置一个颜色
# #      xlab='Nomogram-Predicted Probability of 1-3 year Survival Probability',#便签
# #      ylab='Actual 1-3 year Survival Probability',#标签
# #      col="#658fcb",#设置一个颜色
# #      xlim = c(0,1),ylim = c(0,1)) ##x轴和y轴范围
# # plot(cal_2,
# #      add = T,
# #      subtitles = F,
# #      lwd=2,lty=1, ##设置线条形状和尺寸
# #      errbar.col=c(rgb(0,118,192,maxColorValue = 255)), ##设置一个颜色
# #      xlab='Nomogram-Predicted Probability of 1-3 year Survival Probability',#便签
# #      ylab='Actual 1-3 year Survival Probability',#标签
# #      col="#FFAA33",#设置一个颜色
# #      xlim = c(0,1),ylim = c(0,1)) ##x轴和y轴范围
# plot(cal_3,
#      #add = T,
#      subtitles = F,
#      lwd=2,lty=1, ##设置线条形状和尺寸
#      errbar.col=c(rgb(0,118,192,maxColorValue = 255)), ##设置一个颜色
#      xlab='Nomogram-Predicted Probability of 3-7 year Survival Probability',#便签
#      ylab='Actual 3-7 year Survival Probability',#标签
#      col="#658fcb",#设置一个颜色
#      xlim = c(0,1),ylim = c(0,1)) ##x轴和y轴范围
# plot(cal_5,
#      add = T,
#      subtitles = F,
#      lwd=2,lty=1,  ##设置线条宽度和线条类型
#      errbar.col=c(rgb(0,118,192,maxColorValue = 255)), ##设置一个颜色
#      xlab='Nomogram-Predicted Probability of 3-7 year Survival Probability',#便签
#      ylab='Actual 3-7 year Survival Probability',#标签
#      col="#FFAA33",#设置一个颜色
#      xlim = c(0,1),ylim = c(0,1)) ##x轴和y轴范围
# plot(cal_7,
#      add = T,
#      subtitles = F,
#      lwd=2,lty=1, ##设置线条形状和尺寸
#      errbar.col=c(rgb(0,118,192,maxColorValue = 255)), ##设置一个颜色
#      xlab='Nomogram-Predicted Probability of 3-7 year Survival Probability',#便签
#      ylab='Actual 3-7 year Survival Probability',#标签
#      col="#f38687",#设置一个颜色
#      xlim = c(0,1),ylim = c(0,1)) ##x轴和y轴范围
# 
# #加上图例
# legend("bottomright", legend=c("3-year", "5-year", "7-year"), 
#        col=c("#658fcb", "#FFAA33", "#f38687"), 
#        lwd=2)
# #调整对角线
# abline(0,1,lty=5,lwd=2,col="grey")
# dev.off()
# 
# png(file = '05.calibrate.png',w=9,h=8, units = 'in',res = 600,family='Times')
# par(mar=c(7,4,4,3),cex=1.5)
# 
# # plot(cal_1,
# #      subtitles = F,
# #      lwd=2,lty=1, ##设置线条形状和尺寸
# #      errbar.col=c(rgb(0,118,192,maxColorValue = 255)), ##设置一个颜色
# #      xlab='Nomogram-Predicted Probability of 3-7 year Survival Probability',#便签
# #      ylab='Actual 3-7 year Survival Probability',#标签
# #      col="#658fcb",#设置一个颜色
# #      xlim = c(0,1),ylim = c(0,1)) ##x轴和y轴范围
# # plot(cal_2,
# #      add = T,
# #      subtitles = F,
# #      lwd=2,lty=1, ##设置线条形状和尺寸
# #      errbar.col=c(rgb(0,118,192,maxColorValue = 255)), ##设置一个颜色
# #      xlab='Nomogram-Predicted Probability of 1-3 year Survival Probability',#便签
# #      ylab='Actual 1-3 year Survival Probability',#标签
# #      col="#FFAA33",#设置一个颜色
# #      xlim = c(0,1),ylim = c(0,1)) ##x轴和y轴范围
# plot(cal_3,
#      #add = T,
#      subtitles = F,
#      lwd=2,lty=1, ##设置线条形状和尺寸
#      errbar.col=c(rgb(0,118,192,maxColorValue = 255)), ##设置一个颜色
#      xlab='Nomogram-Predicted Probability of 3-7 year Survival Probability',#便签
#      ylab='Actual 3-7 year Survival Probability',#标签
#      col="#658fcb",#设置一个颜色
#      xlim = c(0,1),ylim = c(0,1)) ##x轴和y轴范围
# plot(cal_5,
#      add = T,
#      subtitles = F,
#      lwd=2,lty=1, ##设置线条形状和尺寸
#      errbar.col=c(rgb(0,118,192,maxColorValue = 255)), ##设置一个颜色
#      xlab='Nomogram-Predicted Probability of 3-7 year Survival Probability',#便签
#      ylab='Actual 3-7 year Survival Probability',#标签
#      col="#FFAA33",#设置一个颜色
#      xlim = c(0,1),ylim = c(0,1)) ##x轴和y轴范围
# plot(cal_7,
#      add = T,
#      subtitles = F,
#      lwd=2,lty=1, ##设置线条形状和尺寸
#      errbar.col=c(rgb(0,118,192,maxColorValue = 255)), ##设置一个颜色
#      xlab='Nomogram-Predicted Probability of 3-7 year Survival Probability',#便签
#      ylab='Actual 3-7 year Survival Probability',#标签
#      col="#f38687",#设置一个颜色
#      xlim = c(0,1),ylim = c(0,1)) ##x轴和y轴范围
# 
# #加上图例
# legend("bottomright", legend=c("3-year", "5-year", "7-year"), 
#        col=c("#658fcb", "#FFAA33", "#f38687"), 
#        lwd=2)
# #调整对角线
# abline(0,1,lty=5,lwd=2,col="grey")
# dev.off()
# 
# 
# ##roc--------
# 
# library(timeROC)
# 
# res.mul <- coxph(cox_data_prog, data = os_risk_clinical)
# os_risk_clinical$pred <- predict(res.mul, newdata = os_risk_clinical, type = "lp")#计算列线图得分
# cli_dat <- os_risk_clinical
# cli_dat$OS.time <- cli_dat$OS.time/365
# colnames(cli_dat)[colnames(cli_dat)=="pred"] <- "nomogram"
# y1 <- 3
# y2 <- 5
# y3 <- 7
# ROC.nomo <- timeROC(T=cli_dat$OS.time,
#                     delta=cli_dat$OS,
#                     marker=cli_dat$nomogram,
#                     cause=1,
#                     weighting="marginal",
#                     times=c(y1,y2,y3),
#                     iid=TRUE)
# # ROC.risk <- timeROC(T=cli_dat$DSS.time,
# #                     delta=cli_dat$DSS,
# #                     marker=cli_dat$riskScore,
# #                     cause=1,
# #                     weighting="marginal",
# #                     times=c(y1,y2,y3),
# #                     iid=TRUE)
# 
# # cli_dat$riskScore <- as.numeric(substr(cli_dat$riskScore,2,2))
# # cli_dat$T.stage <- as.numeric(substr(cli_dat$T.stage,2,2))
# # ROC.pn <- timeROC(T=cli_dat$DSS.time,
# #                   delta=cli_dat$DSS,
# #                   marker=cli_dat$N.stage,
# #                   cause=1,
# #                   weighting="marginal",
# #                   times=c(y1,y2,y3),
# #                   iid=TRUE)
# # ROC.age <- timeROC(T=cli_dat$DSS.time,
# #                   delta=cli_dat$DSS,
# #                   marker=cli_dat$age,
# #                   cause=1,
# #                   weighting="marginal",
# #                   times=c(y1,y2,y3),
# #                   iid=TRUE)
# 
# #绘图
# col=c("#4682B4","#FFAA33","#20B2AA")
# j <- 2
# for (i in c(y1,y2,y3)){
#   pdf(file = paste0("06.Nomogram_",i,"_year_ROC.pdf"),width = 5,height = 5,family = "Times")
#   a <- dev.cur()   #记录pdf设备
#   png(file = paste0("06.Nomogram_",i,"_year_ROC.png"),width= 5, height= 5, units="in", res=600,family = "Times")
#   dev.control("enable")
#   plot(ROC.nomo, time = i, col=col[j-1], lwd=2,title = "")
#   #title(main = paste0(i,"-year survival"))
#   # plot(ROC.age, time = i, col="#66C2A5", lwd=2, add = T)
#   #plot(ROC.pn, time = i, col="orange", lwd=2, add = T)
#   #plot(ROC.risk, time = i, col='#658fcb', lwd=2,title = "")
#   #plot(ROC.pt, time = i, col="#FFAA33", lwd=2, add = T)
#   #plot(ROC.nomo, time = i, col="#f38687", lwd=2, add = T)
#   legend("bottomright",
#          paste0("nomogram: AUC of ",i," years = ",sprintf("%.2f",ROC.nomo[["AUC"]][j-1])),
#          # c(paste0("riskScore: AUC = ",sprintf("%.2f",ROC.risk[["AUC"]][j-1])),
#          #   # paste0("Age: AUC = ",sprintf("%.2f",ROC.age[["AUC"]][j-1])),
#          #   #paste0("Pathologic_N: AUC = ",sprintf("%.2f",ROC.pn[["AUC"]][j-1])),
#          #   paste0("Pathologic_T: AUC = ",sprintf("%.2f",ROC.pt[["AUC"]][j-1])),
#          #   paste0("nomogram: AUC = ",sprintf("%.2f",ROC.nomo[["AUC"]][j-1]))),
#          #col=c("#658fcb","#FFAA33","#f38687"),
#          col=col[j-1],
#          lty=1, lwd=3,bty = "n")
#   dev.copy(which = a)  #复制来自png设备的图片到pdf
#   dev.off()
#   dev.off()
#   j <- j+1
# }
# 
# 
# 
