# Supplementary material for: Integrative Analysis Identified an Eight-Gene Risk Signature Linked to CDK7 and Explored Its Association with HCC Progression via RelA Phosphorylation
Source: Oncol Res. 2026 Jul 16;34(8):18. doi: 10.32604/or.2026.081711 (PMC13397321; doi:10.32604/or.2026.081711)
Supplement: Supplementary file 1 [file OncolRes-34-81711-s001.zip › Supplementary_File_S2/r-16.KM_clinical.R]

rm(list = ls())
setwd("/data/nas1/linyulin/project/06.YQCS-10111-1/")
num_dir <- "./16_KM_clinical"


if (! dir.exists(num_dir)){
  dir.create(num_dir)
} 
setwd(num_dir)

library(TCGAbiolinks)
library(readr)
library(dplyr)

riskScore <- readRDS("../13_Riskmodel/riskScore.RDS")
survival <- riskScore[,c(1,2,3,ncol(riskScore)-1,ncol(riskScore))]
phenotype <- read_tsv(file = '../00_RawData/TCGA-LIHC.GDC_phenotype.tsv.gz')
tpm <- log2(data.table::fread("../00_RawData/dat.fpkm.csv") %>% tibble::column_to_rownames("V1")+1)
colnames(phenotype)


train_phenotype <- data.frame(id = phenotype$submitter_id.samples,
                              age = phenotype$age_at_initial_pathologic_diagnosis,
                              gender = phenotype$gender.demographic,
                              # race = phenotype$race.demographic,
                              TNM.stage = phenotype$tumor_stage.diagnoses,
                              T.stage = phenotype$pathologic_T,
                              N.stage = phenotype$pathologic_N,
                              M.stage = phenotype$pathologic_M
                              )
# grade = phenotype$neoplasm_histologic_grade)


#保留训练集样本，列为样本，行为生存时间、状态和各临床
train_phenotype <- merge(train_phenotype, survival, by='id')
dat <- train_phenotype 
dat <- dat %>% tibble::column_to_rownames("id")


library(lance)

## T
table(dat$T.stage)
dat$T.stage <- gsub('a','',dat$T.stage)
dat$T.stage <- gsub('b','',dat$T.stage)
### dat$T.stage<-gsub('c','',dat$T.stage)
### dat$T.stage<-gsub('d','',dat$T.stage)
dat$T.stage <- gsub('TX',NA,dat$T.stage)
dat$T.stage <- gsub('Tis',NA,dat$T.stage)
dat$T.stage <- gsub('T0','T0/1',dat$T.stage)
dat$T.stage <- gsub('T1','T0/1',dat$T.stage)


table(dat$TNM.stage)
dat$TNM.stage<-gsub('iiia','iii',dat$TNM.stage)
dat$TNM.stage<-gsub('iiib','iii',dat$TNM.stage)
dat$TNM.stage<-gsub('iiic','iii',dat$TNM.stage)
dat$TNM.stage<-gsub('iva','iv',dat$TNM.stage)
dat$TNM.stage<-gsub('ivb','iv',dat$TNM.stage)


## N
table(dat$N.stage)
dat$N.stage<-gsub('a','',dat$N.stage)
dat$N.stage<-gsub('b','',dat$N.stage)
dat$N.stage<-gsub('c','',dat$N.stage)
dat$N.stage<-gsub('NX',NA,dat$N.stage,fixed = T)
dat$N.stage<-gsub('N2','2',dat$N.stage)
dat$N.stage<-gsub('N3','3',dat$N.stage)
dat$N.stage<-gsub('N1','1',dat$N.stage)
dat$N.stage<-gsub('N0','0',dat$N.stage)

table(dat$M.stage)
### dat$M.stage<-gsub('cM0 (i+)','0',dat$M.stage,fixed = T)
dat$M.stage<-gsub('a','',dat$M.stage)
dat$M.stage<-gsub('b','',dat$M.stage)
dat$M.stage<-gsub('c','',dat$M.stage)
dat$M.stage<-gsub('MX',NA,dat$M.stage,fixed = T)


library("survival")
library("survminer")

dat$OS.time <- as.numeric(dat$OS.time)
dat$OS <- as.numeric(dat$OS)
dat$group <- factor(dat$risk,levels = c('High Risk','Low Risk'))

## age
table(dat$age)
median(dat$age)
dat2 <- dat[which(dat$age > 65),]

# 进行KM生存分析
kmfit <- survfit(Surv(OS.time,OS) ~ group, data = dat2)

# 绘制KM曲线
age1 <- ggsurvplot(kmfit,
                   pval = TRUE, 
                   conf.int = F,
                   legend.labs=c("High risk","Lowrisk" ),
                   legend.title="group",
                   title="Age > 65",
                   font.main = c(15,"bold"),
                   risk.table = TRUE, 
                   risk.table.col = "strata",  
                   linetype = "strata", 
                   surv.median.line = "hv", 
                   ggtheme = theme_bw(), 
                   palette = c("#A73030FF", "#0073C2FF"))
age1


table(dat$age)
median(dat$age)
dat2.2 <- dat[which(dat$age <= 65),]
# 进行KM生存分析
kmfit <- survfit(Surv(OS.time,OS) ~ group, data = dat2.2)

# 绘制KM曲线
age2 <- ggsurvplot(kmfit,
                   pval = TRUE, 
                   conf.int = F,
                   legend.labs=c("High risk","Lowrisk" ),
                   legend.title="group",
                   title="Age < = 65",
                   font.main = c(15,"bold"),
                   risk.table = TRUE, 
                   risk.table.col = "strata",  
                   linetype = "strata", 
                   surv.median.line = "hv", 
                   ggtheme = theme_bw(), 
                   palette = c("#A73030FF", "#0073C2FF"))
age2


## gender
table(dat$gender)
dat3 <- dat[which(dat$gender == 'female'),]
# 进行KM生存分析
kmfit <- survfit(Surv(OS.time,OS) ~ group, data = dat3)

# 绘制KM曲线
gender1 <- ggsurvplot(kmfit,
                      pval = TRUE, 
                      conf.int = F,
                      legend.labs=c("High risk","Lowrisk" ),
                      legend.title="group",
                      title="Female",
                      font.main = c(15,"bold"),
                      risk.table = TRUE, 
                      risk.table.col = "strata",  
                      linetype = "strata", 
                      surv.median.line = "hv", 
                      ggtheme = theme_bw(), 
                      palette = c("#A73030FF", "#0073C2FF"))
gender1

##geneder
table(dat$gender)
dat3.2 <- dat[which(dat$gender == 'male'),]
# 进行KM生存分析
kmfit <- survfit(Surv(OS.time,OS) ~ group, data = dat3.2)

# 绘制KM曲线
gender2 <- ggsurvplot(kmfit,
                      pval = TRUE, 
                      conf.int = F,
                      legend.labs=c("High risk","Lowrisk" ),
                      legend.title="group",
                      title="Male",
                      font.main = c(15,"bold"),
                      risk.table = TRUE, 
                      risk.table.col = "strata",  
                      linetype = "strata", 
                      surv.median.line = "hv", 
                      ggtheme = theme_bw(), 
                      palette = c("#A73030FF", "#0073C2FF"))
gender2

colnames(dat)
## T.stage
table(dat$T.stage)
dat4 <- dat[which(dat$T.stage == 'T0/1'),]
# 进行KM生存分析
kmfit <- survfit(Surv(OS.time,OS) ~ group, data = dat4)

# 绘制KM曲线
tstage1 <- ggsurvplot(kmfit,
                      pval = TRUE, 
                      conf.int = F,
                      legend.labs=c("High risk","Lowrisk" ),
                      legend.title="group",
                      title="T0/1",
                      font.main = c(15,"bold"),
                      risk.table = TRUE, 
                      risk.table.col = "strata",  
                      linetype = "strata", 
                      surv.median.line = "hv", 
                      ggtheme = theme_bw(), 
                      palette = c("#A73030FF", "#0073C2FF"))
tstage1

table(dat$T.stage)
dat4.2 <- dat[which(dat$T.stage == 'T2'),]
# 进行KM生存分析
kmfit <- survfit(Surv(OS.time,OS) ~ group, data = dat4.2)

# 绘制KM曲线
tstage2 <- ggsurvplot(kmfit,
                      pval = TRUE, 
                      conf.int = F,
                      legend.labs=c("High risk","Lowrisk" ),
                      legend.title="group",
                      title="T2",
                      font.main = c(15,"bold"),
                      risk.table = TRUE, 
                      risk.table.col = "strata",  
                      linetype = "strata", 
                      surv.median.line = "hv", 
                      ggtheme = theme_bw(), 
                      palette = c("#A73030FF", "#0073C2FF"))
tstage2


table(dat$T.stage)
dat4.3 <- dat[which(dat$T.stage == 'T3'),]
# 进行KM生存分析
kmfit <- survfit(Surv(OS.time,OS) ~ group, data = dat4.3)

# 绘制KM曲线
tstage3 <- ggsurvplot(kmfit,
                      pval = TRUE, 
                      conf.int = F,
                      legend.labs=c("High risk","Lowrisk" ),
                      legend.title="group",
                      title="T3",
                      font.main = c(15,"bold"),
                      risk.table = TRUE, 
                      risk.table.col = "strata",  
                      linetype = "strata", 
                      surv.median.line = "hv", 
                      ggtheme = theme_bw(), 
                      palette = c("#A73030FF", "#0073C2FF"))
tstage3
table(dat$T.stage)

dat4.4 <- dat[which(dat$T.stage == 'T4'),]
# 进行KM生存分析
kmfit <- survfit(Surv(OS.time,OS) ~ group, data = dat4.4)

# 绘制KM曲线
tstage4 <- ggsurvplot(kmfit,
                      pval = TRUE, 
                      conf.int = F,
                      legend.labs=c("High risk","Lowrisk" ),
                      legend.title="group",
                      title="T4",
                      font.main = c(15,"bold"),
                      risk.table = TRUE, 
                      risk.table.col = "strata",  
                      linetype = "strata", 
                      surv.median.line = "hv", 
                      ggtheme = theme_bw(), 
                      palette = c("#A73030FF", "#0073C2FF"))
tstage4


table(dat$M.stage)
dat5.1 <- dat[which(dat$M.stage == 'M0'),]
# 进行KM生存分析
kmfit <- survfit(Surv(OS.time,OS) ~ group, data = dat5.1)

# 绘制KM曲线
M.stage1 <- ggsurvplot(kmfit,
                      pval = TRUE, 
                      conf.int = F,
                      legend.labs=c("High risk","Lowrisk" ),
                      legend.title="group",
                      title="M0",
                      font.main = c(15,"bold"),
                      risk.table = TRUE, 
                      risk.table.col = "strata",  
                      linetype = "strata", 
                      surv.median.line = "hv", 
                      ggtheme = theme_bw(), 
                      palette = c("#A73030FF", "#0073C2FF"))
M.stage1


table(dat$M.stage)
dat5.2 <- dat[which(dat$M.stage == 'M1'),]
# 进行KM生存分析
kmfit <- survfit(Surv(OS.time,OS) ~ group, data = dat5.2)

# 绘制KM曲线
M.stage2 <- ggsurvplot(kmfit,
                         pval = TRUE, 
                         conf.int = F,
                         legend.labs=c("High risk","Lowrisk" ),
                         legend.title="group",
                         title="M1",
                         font.main = c(15,"bold"),
                         risk.table = TRUE, 
                         risk.table.col = "strata",  
                         linetype = "strata", 
                         surv.median.line = "hv", 
                         ggtheme = theme_bw(), 
                         palette = c("#A73030FF", "#0073C2FF"))
M.stage2


table(dat$N.stage)
dat6.1 <- dat[which(dat$N.stage == '0'),]
# 进行KM生存分析
kmfit <- survfit(Surv(OS.time,OS) ~ group, data = dat6.1)

# 绘制KM曲线
N.stage1 <- ggsurvplot(kmfit,
                       pval = TRUE, 
                       conf.int = F,
                       legend.labs=c("High risk","Lowrisk" ),
                       legend.title="group",
                       title="N0",
                       font.main = c(15,"bold"),
                       risk.table = TRUE, 
                       risk.table.col = "strata",  
                       linetype = "strata", 
                       surv.median.line = "hv", 
                       ggtheme = theme_bw(), 
                       palette = c("#A73030FF", "#0073C2FF"))
N.stage1


table(dat$N.stage)
dat6.2 <- dat[which(dat$N.stage == '1'),]
# 进行KM生存分析
kmfit <- survfit(Surv(OS.time,OS) ~ group, data = dat6.2)

# 绘制KM曲线
N.stage2 <- ggsurvplot(kmfit,
                       pval = TRUE, 
                       conf.int = F,
                       legend.labs=c("High risk","Lowrisk" ),
                       legend.title="group",
                       title="N1",
                       font.main = c(15,"bold"),
                       risk.table = TRUE, 
                       risk.table.col = "strata",  
                       linetype = "strata", 
                       surv.median.line = "hv", 
                       ggtheme = theme_bw(), 
                       palette = c("#A73030FF", "#0073C2FF"))
N.stage2


library(patchwork)
library(ggplot2)
all <- age1$plot+age2$plot+
  gender1$plot+gender2$plot+
  tstage1$plot+tstage2$plot+tstage3$plot+tstage4$plot+
  M.stage1$plot+M.stage2$plot+
  N.stage1$plot+ #N.stage2$plot+
  plot_layout(ncol = 4) &
  theme_bw() &
  theme(legend.title = element_blank(),
        legend.position = "top",
        legend.text = element_text(face = "bold"),
        plot.title = element_text(hjust = 0.5, face = "bold"),
        panel.grid = element_blank(),
        axis.title = element_text(face = "bold"),
        axis.text = element_text(face = "bold",size = 8))
all

ggsave('01.clinical_km.pdf',all,w=16,h=10)
ggsave('01.clinical_km.png',all,w=16,h=10,units = 'in',dpi = 300)


# 123----

exp_plot<- function(dat){
  exp_plot <- ggplot(dat,aes(x = group, y = log(riskScore), color = group)) +
    #geom_violin(trim=F,color="black",aes(fill=group)) + #绘制小提琴图, “color=”设置小提琴图的轮廓线的颜色(#不要轮廓可以设为white以下设为背景为白色，其实表示不要轮廓线)
    #"trim"如果为TRUE(默认值),则将小提琴的尾部修剪到数据范围。如果为FALSE,不修剪尾部。
    stat_boxplot(geom="errorbar", 
                 width=0.1,
                 position = position_dodge(0.9)) +
    geom_boxplot(width=0.4,
                 position=position_dodge(0.9),
                 outlier.shape = NA)+ #绘制箱线图，此处width=0.1控制小提琴图中箱线图的宽窄
    scale_fill_manual(values= c("#4682B4","#CD3700"), name = "group")+
    scale_colour_manual(values = c("#4682B4","#CD3700"))+
    stat_compare_means(aes(group = group,label = "p.format"),
                      method = "wilcox.test",label = 'p.signif',label.x.npc = 0.5,show.legend = F,vjust = 0.7)+
    theme_bw()+
    theme(plot.title = element_text(hjust =0.5,colour="black",face="bold",size=15),
          axis.text.x=element_text(angle=45,hjust=1,colour="black",face="bold",size=12), 
          axis.text.y=element_text(hjust=0.5,colour="black",face="bold",size=12), 
          axis.title.x=element_text(size=16,face="bold"),
          axis.title.y=element_text(size=16,face="bold"),
          legend.text=element_text(face = "bold", hjust = 0.5,colour="black", size=12),
          legend.title = element_text(face = "bold", size = 12),
          legend.position = "top",
          panel.grid.major = element_blank(),
          panel.grid.minor = element_blank())
  return(exp_plot)
}

age_dat <- dat[c("age","riskScore")] %>%rownames_to_column("sample")%>% na.omit()
age_dat$group<- factor(ifelse(age_dat$age>65,">65","<=65"))
age_plot<- exp_plot(age_dat)

gender_dat <- dat[c("gender","riskScore")] %>%rownames_to_column("sample")%>% na.omit()
gender_dat$group<- factor(gender_dat$gender)
gender_plot<- exp_plot(gender_dat)

# TNM_dat <- dat[c("TNM.stage","riskScore")] %>%rownames_to_column("sample")%>% na.omit()
# TNM_dat<- TNM_dat[!TNM_dat$TNM.stage =='not reported',]
# TNM_dat$group<- factor(ifelse(TNM_dat$TNM.stage =="stage i","stage i","stage i-iv"))
# TNM_plot<- exp_plot(TNM_dat)

T_dat <- dat[c("T.stage","riskScore")] %>%rownames_to_column("sample") %>% na.omit()
T_dat$group<- factor(ifelse(T_dat$T.stage == "T0/1","T0/1","T2-T4"))
T_plot<- exp_plot(T_dat)

N_dat <- dat[c("N.stage","riskScore")] %>%rownames_to_column("sample") %>% na.omit()
N_dat$group<- factor(ifelse(N_dat$N.stage == "0","N0","N1"))
N_plot<- exp_plot(N_dat)

M_dat <- dat[c("M.stage","riskScore")] %>%rownames_to_column("sample") %>% na.omit()
M_dat$group<- factor(ifelse(M_dat$M.stage == "M0","M0","M1"))
M_plot<- exp_plot(M_dat)


library(patchwork)
library(ggplot2)
all <- age_plot+gender_plot+
  T_plot +N_plot+M_plot+
  plot_layout(ncol =3) &
  theme_bw() &
  theme(legend.title = element_blank(),
        legend.position = "top",
        legend.text = element_text(face = "bold"),
        plot.title = element_text(hjust = 0.5, face = "bold"),
        panel.grid = element_blank(),
        axis.title = element_text(face = "bold"),
        text = element_text(face = "bold",size = 12))
all
ggsave('02.boxplot.pdf',all,w=16,h=10)
ggsave('02.boxplot.png',all,w=16,h=10,units = 'in',dpi = 300)
