# Supplementary material for: Integrative Analysis Identified an Eight-Gene Risk Signature Linked to CDK7 and Explored Its Association with HCC Progression via RelA Phosphorylation
Source: Oncol Res. 2026 Jul 16;34(8):18. doi: 10.32604/or.2026.081711 (PMC13397321; doi:10.32604/or.2026.081711)
Supplement: Supplementary file 1 [file OncolRes-34-81711-s001.zip › Supplementary_File_S2/r-17.Correlaion.R]

rm(list = ls())
setwd("/data/nas1/linyulin/project/06.YQCS-10111-1/")
num_dir <- "./17_Correlaion"


if (! dir.exists(num_dir)){
  dir.create(num_dir)
} 
setwd(num_dir)


# CheckPoint -------------------------------------------------------------------
## 加载程序包
library(tidyverse)
library(lance)
library(psych)
library(corrplot)

dat<-log2(data.table::fread('../00_RawData/dat.fpkm.csv')%>% tibble::column_to_rownames("V1")+1)%>% lc.tableToNum()
lasso_gene<- read.csv("../12_Lasso/01.lasso_genes.csv",row.names = 1)
checkpoint<- read.table("/data/nas1/luchunlin/pipeline/Checkpoint/checkpoint48.txt")

lasso_dat<- dat[lasso_gene$x,]
cdk7<- dat["CDK7",]
cp_dat<- dat[checkpoint$V1,]

# 01. cdk7-gene ----
corr<- corr.test(cbind(t(cdk7),t(lasso_dat)),method = 'spearman')
cor_r<-as.data.frame(t(corr$r))
cor_p<-as.data.frame(t(corr$p))

cor_r2 <- cor_r %>% tibble::rownames_to_column(var = "gene1") %>%
  tidyr::gather(., gene2,Correlation,-gene1)#转换数据长短 cor
cor_p2 <- cor_p  %>% tibble::rownames_to_column(var = "gene1") %>%
  tidyr::gather(., gene2, Pvalue, -gene1)#转换数据长短 p
cor_dat <- cbind(cor_r2, cor_p2)[,c("gene1","gene2","Correlation","Pvalue")]
write.csv(cor_dat,file = '01.CDK7-gene.correlaion.csv',row.names = T,quote = F)

tmp<- cor_dat[cor_dat$Pvalue <0.05 & abs(cor_dat$Correlation)>0.3,]

plot_cor<- corr$r[rownames(corr$r) %in% unique(tmp$gene1),]
plot_cor<- plot_cor[,unique(tmp$gene2)]

plot_p<- corr$p[rownames(corr$p) %in% unique(tmp$gene1),]
plot_p<- plot_p[,unique(tmp$gene2)]

pdf("01.CDK7-gene.correlaion.pdf")
corrplot(plot_cor,type = 'full',method = 'number',
         col=rev(COL2('RdYlBu', 200)),
         insig = "n",
         pch.cex = 0.9, pch.col = 'grey20')

corrplot(plot_cor, p.mat =  plot_p,type = 'lower',add = T,
         col=rev(COL2('RdYlBu', 200)),
         insig = 'label_sig',
         tl.pos = "n",cl.pos = "n",
         sig.level = c(0.001, 0.01,0.05),
         pch.cex = 0.9, pch.col = 'grey20')
dev.off()

png("01.CDK7-gene.correlaion.png")
corrplot(plot_cor,type = 'full',method = 'number',
         col=rev(COL2('RdYlBu', 200)),
         insig = "n",
         pch.cex = 0.9, pch.col = 'grey20')

corrplot(plot_cor, p.mat =  plot_p,type = 'lower',add = T,
         col=rev(COL2('RdYlBu', 200)),
         insig = 'label_sig',
         tl.pos = "n",cl.pos = "n",
         sig.level = c(0.001, 0.01,0.05),
         pch.cex = 0.9, pch.col = 'grey20')
dev.off()


# 02. heatmap ----
# all<- rbind(cdk7,lasso_dat,cp_dat)
# risk<- read.csv("../13_Riskmodel/risk.csv",row.names = 1)
# anno<- risk[c("id","risk")] %>% tibble::column_to_rownames("id")
# anno <- arrange(anno,risk)
# all<- all[rownames(anno)]
# pheatmap::pheatmap(all,cluster_cols = F,show_colnames = F,annotation_col = anno)

# # cdk7-checkpoint -----
# 
# 
# corr<- corr.test(cbind(t(cdk7),t(cp_dat)),method = 'spearman')
# cor_r<-as.data.frame(t(corr$r))
# cor_p<-as.data.frame(t(corr$p))
# 
# cor_r2 <- cor_r %>% tibble::rownames_to_column(var = "gene1") %>%
#   tidyr::gather(., gene2,Correlation,-gene1)#转换数据长短 cor
# cor_p2 <- cor_p  %>% tibble::rownames_to_column(var = "gene1") %>%
#   tidyr::gather(., gene2, Pvalue, -gene1)#转换数据长短 p
# cor_dat <- cbind(cor_r2, cor_p2)[,c("gene1","gene2","Correlation","Pvalue")]
# 
# write.csv(cor_dat,file = '02.CDK7-checkpoint.correlaion.csv',row.names = T,quote = F)
# 
# pdf("02.CDK7-checkpoint.correlaion.pdf")
# corrplot::corrplot(corr$r,p.mat =  corr$p,type = 'upper',
#                    col=rev(corrplot::COL2('RdYlBu', 200)),
#                    sig.level = c(0.001, 0.01,0.05),
#                    insig = 'label_sig',
#                    pch.cex = 0.5,cl.ratio =0.1
# )
# dev.off()
# 
# png("02.CDK7-checkpoint.correlaion.png",width = 1000,height = 1000)
# corrplot::corrplot(corr$r,p.mat =  corr$p,type = 'upper',
#                    col=rev(corrplot::COL2('RdYlBu', 200)),
#                    sig.level = c(0.001, 0.01,0.05),
#                    insig = 'label_sig',
#                    pch.cex = 0.5,cl.ratio =0.1
# )
# dev.off()
# 
# 
# # gene-checkpoint -----
# 
# 
# corr<- corr.test(cbind(t(lasso_dat),t(cp_dat)),method = 'spearman')
# cor_r<-as.data.frame(t(corr$r))
# cor_p<-as.data.frame(t(corr$p))
# 
# cor_r2 <- cor_r %>% tibble::rownames_to_column(var = "gene1") %>%
#   tidyr::gather(., gene2,Correlation,-gene1)#转换数据长短 cor
# cor_p2 <- cor_p  %>% tibble::rownames_to_column(var = "gene1") %>%
#   tidyr::gather(., gene2, Pvalue, -gene1)#转换数据长短 p
# cor_dat <- cbind(cor_r2, cor_p2)[,c("gene1","gene2","Correlation","Pvalue")]
# 
# write.csv(cor_dat,file = '01.gene-checkpoint.correlaion.csv',row.names = T,quote = F)
# 
# pdf("03.gene-checkpoint.correlaion.pdf")
# corrplot::corrplot(corr$r,p.mat =  corr$p,type = 'upper',
#                    col=rev(corrplot::COL2('RdYlBu', 200)),
#                    sig.level = c(0.001, 0.01,0.05),
#                    insig = 'label_sig',
#                    pch.cex = 0.5,cl.ratio =0.1
# )
# dev.off()
# 
# png("03.gene-checkpoint.correlaion.png",width = 1000,height = 1000)
# corrplot::corrplot(corr$r,p.mat =  corr$p,type = 'upper',
#                    col=rev(corrplot::COL2('RdYlBu', 200)),
#                    sig.level = c(0.001, 0.01,0.05),
#                    insig = 'label_sig',
#                    pch.cex = 0.5,cl.ratio =0.1
# )
# dev.off()
