# Supplementary material for: Integrative Analysis Identified an Eight-Gene Risk Signature Linked to CDK7 and Explored Its Association with HCC Progression via RelA Phosphorylation
Source: Oncol Res. 2026 Jul 16;34(8):18. doi: 10.32604/or.2026.081711 (PMC13397321; doi:10.32604/or.2026.081711)
Supplement: Supplementary file 1 [file OncolRes-34-81711-s001.zip › Supplementary_Tables_S1-S6/Supplementary_Table_S1.xlsx]

## Sheet: Sheet1
CDK7 knockdown	sequence
CDK7-1	GCAGGAGACGACTTACTAGAT
ShRNA-F	CCGGGCAGGAGACGACTTACTAGATCTCGAGATCTAGTAAGTCGTCTCCTGCTTTTT
ShRNA-R	AATTAAAAAGCAGGAGACGACTTACTAGATCTCGAGATCTAGTAAGTCGTCTCCTGC
CDK7-2	TCAGAAGCTAAAGATGGTATA
ShRNA-F	CCGGTCAGAAGCTAAAGATGGTATACTCGAG TATACCATCTTTAGCTTCTGATTTTT
ShRNA-R	AATTAAAAATCAGAAGCTAAAGATGGTATACTCGAG TATACCATCTTTAGCTTCTGA
CDK7 Overexpress
>CDK7 CDS	Atggctctggacgtgaagtctcgggcaaagcgttatgagaagctggacttccttggggagggacagtttgccaccgtttacaaggccagagataagaacaccaaccaaattgtcgccattaagaaaatcaaacttggacatagatcagaagctaaagatggtataaatagaaccgccttaagagagataaaattattacaggagctaagtcatccaaatataattggtctccttgatgcttttggacataaatctaatattagccttgtctttgattttatggaaactgatctagaggttataataaaggataatagtcttgtgctgacaccatcacacatcaaagcctacatgttgatgactcttcaaggattagaatatttacatcaacattggatc…
