# Supplementary material for: Integrative Analysis Identified an Eight-Gene Risk Signature Linked to CDK7 and Explored Its Association with HCC Progression via RelA Phosphorylation
Source: Oncol Res. 2026 Jul 16;34(8):18. doi: 10.32604/or.2026.081711 (PMC13397321; doi:10.32604/or.2026.081711)
Supplement: Supplementary file 1 [file OncolRes-34-81711-s001.zip › Supplementary_Tables_S1-S6/Supplementary_Table_S2.xlsx]

## Sheet: Sheet1
Antibody	Source Species	Company	Catalog Number	Dilution ratio
p65	Rabbit	proteintech	80979-1-RR	1:1000
p-p65	Rabbit	Proteintech	82335-1-RR	1:1000
CDK7	Rabbit	Proteintech	27027-1-AP	1:1000
Beta Actin	Mouse	Proteintech	66009-1-Ig	1:1000
HRP-Anti-Rabbit IgG		Proteintech	SA00001-2	1:1000
HRP-Anti-Mouse IgG		Proteintech	SA00001-1	1:1000
