# Supplementary material for: Integrative Analysis Identified an Eight-Gene Risk Signature Linked to CDK7 and Explored Its Association with HCC Progression via RelA Phosphorylation
Source: Oncol Res. 2026 Jul 16;34(8):18. doi: 10.32604/or.2026.081711 (PMC13397321; doi:10.32604/or.2026.081711)
Supplement: Supplementary file 1 [file OncolRes-34-81711-s001.zip › Supplementary_Tables_S1-S6/Supplementary_Table_S3.csv]

gene1	gene2	Correlation	Pvalue
CDK7	B cell naive	-0.0695232526968371	0.179713093591512
CDK7	B cell memory	0.0575560805564118	0.26687998433815
CDK7	B cell plasma	-0.0559082278870737	0.280838291032812
CDK7	T cell CD8+	-0.0108030919570777	0.835050488104961
CDK7	T cell CD4+ naive	-0.0467499887634665	0.367286184448791
CDK7	T cell CD4+ memory resting	-0.0867557511790347	0.0938714245639966
CDK7	T cell CD4+ memory activated	-0.00927687943029155	0.858087196525894
CDK7	T cell follicular helper	0.136239219780135	0.00833391923082648
CDK7	T cell regulatory (Tregs)	0.21878783110879	1.96509118828212e-05
CDK7	T cell gamma delta	-0.0791000725130771	0.126762142209341
CDK7	NK cell resting	-0.0465908423585692	0.368921211971246
CDK7	NK cell activated	-0.033622379936484	0.516834507194568
CDK7	Monocyte	-0.128300261326399	0.0130217453596878
CDK7	Macrophage M0	0.193128905329697	0.000171365250215645
CDK7	Macrophage M1	-0.197700241621995	0.000118797296142485
CDK7	Macrophage M2	0.0553349116470916	0.285808360627513
CDK7	Myeloid dendritic cell resting	0.071719510077413	0.166318815157329
CDK7	Myeloid dendritic cell activated	-0.0317347394262899	0.540656588283373
CDK7	Mast cell activated	-0.130285504262214	0.0116714425178203
CDK7	Mast cell resting	-0.0778214220040906	0.1330362093244
CDK7	Eosinophil	0.0692446338102751	0.181467813111458
CDK7	Neutrophil	-0.0169006062952184	0.744597342125433
