# Supplementary material for: Integrative Analysis Identified an Eight-Gene Risk Signature Linked to CDK7 and Explored Its Association with HCC Progression via RelA Phosphorylation
Source: Oncol Res. 2026 Jul 16;34(8):18. doi: 10.32604/or.2026.081711 (PMC13397321; doi:10.32604/or.2026.081711)
Supplement: Supplementary file 1 [file OncolRes-34-81711-s001.zip › Supplementary_Tables_S1-S6/Supplementary_Table_S4.xlsx]

## Sheet: Sheet1
Clinical_Variable	Subgroup	n
Gender	male	249
Gender	female	119
Age	>60	195
Age	<=60	173
T.stage	T1	182
T.stage	T2	92
T.stage	T3	78
T.stage	T4	13
N.stage	N0	250
N.stage	N1	4
M.stage	M0	265
M.stage	M1	3
