# Supplementary material for: Integrative Analysis Identified an Eight-Gene Risk Signature Linked to CDK7 and Explored Its Association with HCC Progression via RelA Phosphorylation
Source: Oncol Res. 2026 Jul 16;34(8):18. doi: 10.32604/or.2026.081711 (PMC13397321; doi:10.32604/or.2026.081711)
Supplement: Supplementary file 1 [file OncolRes-34-81711-s001.zip › Supplementary_Tables_S1-S6/Supplementary_Table_S5.xlsx]

## Sheet: Sheet1
Time point	Model	AUC	95% CI	Evaluation
1 year	Risk Model	0.742	0.698-0.786	Good
1 year	T Stage	0.658	0.612-0.704	Average
1 year	Combined	0.768	0.726-0.810	Good
3 years	Risk Model	0.721	0.681-0.761	Good
3 years	T Stage	0.642	0.598-0.686	Average
3 years	Combined	0.751	0.713-0.789	Good
5 years	Risk Model	0.698	0.656-0.740	Average
5 years	T Stage	0.621	0.577-0.665	Average
5 years	Combined	0.732	0.692-0.772	Good
