# Supplementary material for: Integrative Analysis Identified an Eight-Gene Risk Signature Linked to CDK7 and Explored Its Association with HCC Progression via RelA Phosphorylation
Source: Oncol Res. 2026 Jul 16;34(8):18. doi: 10.32604/or.2026.081711 (PMC13397321; doi:10.32604/or.2026.081711)
Supplement: Supplementary file 1 [file OncolRes-34-81711-s001.zip › Supplementary_Tables_S1-S6/Supplementary_Table_S6.xlsx]

## Sheet: Sheet1
Model	C_index	SE	Lower_95CI	Upper_95CI
Risk Model	0.667992	0.02729	0.614505	0.72148
T Stage	0.670248	0.034648	0.602339	0.738158
Risk + T Stage	0.679315	0.02619	0.627984	0.730646
Full Model	0.679817	0.024241	0.632304	0.727329
